# Supplementary material for: Assessing elderly walkability to urban parks using mobility analysis and multi-source data: a case study of central Fuzhou, China
Source: Sci Rep. 2026 Apr 29;16:13685. doi: 10.1038/s41598-026-41060-x (PMC13125228; doi:10.1038/s41598-026-41060-x)
Supplement: Supplementary file 1 — Supplementary Material 1 [file 41598_2026_41060_MOESM1_ESM.xlsx]

## Sheet: Threshold Sensitivity
Supplementary Table 1. Threshold sensitivity.
Legend: Sensitivity analysis results under alternative threshold settings used in the accessibility workflow. The table reports the tested threshold values and the corresponding changes in accessibility outcomes; all other parameters are held constant.
ID	Minimum distance	Physical accessibility score(1200m)	Maximum distance (m)	Physical accessibility score(900m)	Maximum distance (m)	Physical accessibility score(1500m)	Maximum distance (m)	Threshold Sensitivity (Pearson r)
224773	16.3291	0.986392	1200	0.981857	900	0.989114	1500	900 vs 1200	1500 vs 1200：
224748	863.768	0.280193		0.0402576		0.424155		0.967807	0.986334
224507	536.624	0.552813		0.403751		0.64225
224506	463.55	0.613708		0.484944		0.690967
224505	424.637	0.646136		0.528181		0.716908
162091	538.428	0.55131		0.401747		0.641048
162090	573.338	0.522218		0.362958		0.617775
162089	608.248	0.493126		0.324169		0.594501
162088	643.158	0.464035		0.28538		0.571228
162087	678.069	0.434943		0.24659		0.547954
162086	712.979	0.405851		0.207801		0.524681
162085	747.889	0.376759		0.169012		0.501407
162084	782.799	0.347667		0.130223		0.478134
162083	836.238	0.303135		0.0708466		0.442508
162082	776.618	0.352819		0.137092		0.482255
162081	741.707	0.38191		0.175881		0.505528
162080	706.797	0.411002		0.21467		0.528802
162079	671.887	0.440094		0.253459		0.552075
162078	636.977	0.469186		0.292248		0.575349
162077	602.067	0.498278		0.331037		0.598622
162076	567.157	0.527369		0.369826		0.621896
162070	1314.24	0		0		0.123842
162069	1246.36	0		0		0.169095
162068	1211.45	0		0		0.192368
162067	1176.54	0.0195515		0		0.215641
162066	1141.63	0.048643		0		0.238914
162065	1106.72	0.0777347		0		0.262188
162064	1071.81	0.106826		0		0.285461
162063	1036.9	0.135918		0		0.308734
162062	1001.99	0.165009		0		0.332007
162061	967.079	0.194101		0		0.355281
162060	932.169	0.223193		0		0.378554
162059	897.259	0.252284		0.00304552		0.401827
162058	862.349	0.281376		0.0418342		0.425101
162057	1806.32	0		0		0
162056	1771.41	0		0		0
162055	1736.51	0		0		0
162054	1701.61	0		0		0
162053	1654.45	0		0		0
162052	1619.55	0		0		0
162051	1584.64	0		0		0
162050	1549.74	0		0		0
162049	1514.84	0		0		0
162048	1479.93	0		0		0.0133788
162047	1445.03	0		0		0.0366481
162046	1410.12	0		0		0.0599175
162045	1375.22	0		0		0.0831869
162044	1340.32	0		0		0.106456
162043	1926.34	0		0		0
162042	1891.44	0		0		0
162041	1856.53	0		0		0
162040	852.374	0.289689		0.052918		0.431751
162039	887.284	0.260597		0.0141292		0.408478
162038	922.194	0.231505		0		0.385204
162037	957.104	0.202414		0		0.361931
162036	992.014	0.173322		0		0.338657
162035	1026.92	0.14423		0		0.315384
162034	1061.83	0.115138		0		0.292111
162033	1096.74	0.0860468		0		0.268837
162032	1131.65	0.0569551		0		0.245564
162031	1166.56	0.0278635		0		0.222291
162030	1201.47	0		0		0.199017
162029	1236.38	0		0		0.175744
162028	1321.39	0		0		0.119073
161884	2051.69	0		0		0
161883	2017.1	0		0		0
161882	1982.52	0		0		0
161746	605.368	0.495527		0.327369		0.596422
161081	549.115	0.542404		0.389872		0.633923
161080	483.793	0.596839		0.462452		0.677471
161079	444.535	0.629554		0.506072		0.703643
161078	548.358	0.543035		0.390714		0.634428
161077	658.737	0.451052		0.26807		0.560842
161076	801.26	0.332283		0.109711		0.465827
161075	761.974	0.365022		0.153363		0.492018
161074	722.476	0.397937		0.197249		0.518349
160910	685.481	0.428766		0.238355		0.543013
160909	720.006	0.399995		0.199994		0.519996
160908	685.098	0.429085		0.23878		0.543268
160907	650.19	0.458175		0.277566		0.56654
160906	615.283	0.487264		0.316353		0.589812
160905	580.375	0.516354		0.355139		0.613083
160904	545.468	0.545444		0.393925		0.636355
160903	510.56	0.574533		0.432711		0.659627
160902	515.9	0.570083		0.426778		0.656067
160901	526.87	0.560942		0.414589		0.648753
160900	561.778	0.531852		0.375802		0.625481
160899	596.686	0.502762		0.337016		0.60221
160898	631.593	0.473672		0.29823		0.578938
160897	666.501	0.444582		0.259443		0.555666
160896	701.409	0.415493		0.220657		0.532394
160895	704.078	0.413269		0.217692		0.530615
160847	495.591	0.587007		0.449343		0.669606
160846	460.687	0.616094		0.488125		0.692875
160845	425.783	0.645181		0.526908		0.716145
160844	390.879	0.674268		0.56569		0.739414
160843	355.975	0.703354		0.604473		0.762684
160842	321.07	0.732441		0.643255		0.785953
160841	286.166	0.761528		0.682037		0.809222
160840	725.015	0.395821		0.194427		0.516656
160839	690.391	0.424675		0.232899		0.53974
160838	655.506	0.453745		0.27166		0.562996
160837	593.439	0.505468		0.340623		0.604374
160836	558.535	0.534554		0.379406		0.627644
160835	959.237	0.200635		0		0.360508
160834	935.323	0.220564		0		0.376451
160833	900.419	0.249651		0		0.399721
160832	865.515	0.278738		0.038317		0.42299
160831	830.611	0.307824		0.0770993		0.44626
160830	795.706	0.336911		0.115882		0.469529
160829	760.802	0.365998		0.154664		0.492799
160828	725.898	0.395085		0.193447		0.516068
160827	690.994	0.424172		0.232229		0.539337
160826	656.09	0.453258		0.271011		0.562607
160825	621.186	0.482345		0.309794		0.585876
160824	586.282	0.511432		0.348576		0.609145
160823	874.214	0.271488		0.0286512		0.417191
160822	913.524	0.23873		0		0.390984
160821	952.835	0.205971		0		0.364777
160820	992.145	0.173212		0		0.33857
160819	1031.46	0.140454		0		0.312363
160818	1070.77	0.107695		0		0.286156
160817	596.249	0.503126		0.337501		0.602501
160816	635.555	0.470371		0.293828		0.576297
160815	674.861	0.437616		0.250155		0.550093
160814	714.166	0.404861		0.206482		0.523889
160813	753.472	0.372107		0.162809		0.497685
160812	792.778	0.339352		0.119136		0.471482
160811	596.05	0.503292		0.337723		0.602634
160810	635.356	0.470536		0.294049		0.576429
160809	674.663	0.437781		0.250375		0.550225
160808	713.969	0.405025		0.206701		0.52402
160807	753.276	0.37227		0.163026		0.497816
160806	792.583	0.339514		0.119353		0.471612
160805	874.593	0.271173		0.0282302		0.416938
160804	913.903	0.238414		0		0.390731
160803	953.214	0.205655		0		0.364524
160802	992.524	0.172897		0		0.338317
160801	1031.83	0.140138		0		0.31211
160800	1071.14	0.107379		0		0.285904
160799	267.827	0.77681		0.702414		0.821448
160798	302.732	0.747724		0.663631		0.798179
160797	337.635	0.718637		0.62485		0.77491
160796	372.587	0.689511		0.586014		0.751609
160795	407.497	0.66042		0.547226		0.728336
160794	1073.12	0.105732		0		0.284586
160793	1108	0.0766695		0		0.261336
160792	1142.9	0.0475824		0		0.238066
160791	1121.15	0.0657053		0		0.252564
160790	1086.06	0.0949487		0		0.275959
160789	803.773	0.330189		0.106919		0.464151
160788	838.677	0.301102		0.0681367		0.440882
160787	873.581	0.272016		0.0293546		0.417613
160786	908.485	0.242929		0		0.394343
160785	943.389	0.213843		0		0.371074
160784	978.293	0.184756		0		0.347805
160783	1013.2	0.15567		0		0.324536
160782	586.158	0.511535		0.348713		0.609228
160781	621.062	0.482448		0.309931		0.585959
160780	655.966	0.453361		0.271148		0.562689
160779	690.87	0.424275		0.232366		0.53942
160778	725.775	0.395188		0.193584		0.51615
160777	760.679	0.366101		0.154801		0.492881
160776	795.583	0.337014		0.116019		0.469611
160775	830.487	0.307927		0.0772365		0.446342
160774	865.391	0.278841		0.0384541		0.423072
160773	900.295	0.249754		0		0.399803
160772	935.2	0.220667		0		0.376534
160771	959.361	0.200533		0		0.360426
160770	904.893	0.245922		0		0.396738
160642	658.652	0.451123		0.268164		0.560898
160641	799.246	0.333961		0.111949		0.467169
160640	759.947	0.366711		0.155615		0.493369
160639	720.765	0.399363		0.19915		0.51949
160638	483.731	0.59689		0.462521		0.677512
160637	444.446	0.629629		0.506172		0.703703
160636	404.794	0.662672		0.550229		0.730138
160635	365.999	0.695001		0.593335		0.756001
160626	249.682	0.791931		0.722575		0.833545
160625	210.978	0.824185		0.765581		0.859348
160624	173.115	0.855738		0.80765		0.88459
160623	128.228	0.893143		0.857525		0.914515
160622	90.1452	0.924879		0.899839		0.939903
160621	52.0779	0.956602		0.942136		0.965281
160617	451.287	0.623928		0.49857		0.699142
160616	486.305	0.594746		0.459661		0.675796
160615	521.361	0.565533		0.42071		0.652426
160614	556.416	0.53632		0.38176		0.629056
160613	591.461	0.507116		0.342821		0.605693
160612	626.504	0.477913		0.303885		0.582331
160611	661.577	0.448686		0.264915		0.558949
160610	696.657	0.419453		0.225937		0.535562
160609	1126.81	0.0609921		0		0.248794
160608	1160.39	0.0330111		0		0.226409
160607	1107.22	0.0773165		0		0.261853
160606	1067.91	0.110076		0		0.288061
160605	1028.6	0.142835		0		0.314268
160604	989.287	0.175594		0		0.340475
160603	543.537	0.547053		0.39607		0.637642
160602	560.47	0.532942		0.377255		0.626353
160601	595.374	0.503855		0.338473		0.603084
160600	630.278	0.474768		0.299691		0.579814
160599	606.724	0.494396		0.325862		0.595517
160598	1107.47	0.0771089		0		0.261687
160597	1068.16	0.109868		0		0.287894
160596	1028.85	0.142627		0		0.314102
160595	989.537	0.175386		0		0.340309
160594	1126.73	0.0610595		0		0.248848
160593	1160.47	0.0329438		0		0.226355
160592	268.86	0.77595		0.701266		0.82076
160591	318.075	0.734937		0.646583		0.78795
160590	278.184	0.76818		0.690907		0.814544
160589	317.481	0.735433		0.647244		0.788346
160588	683.192	0.430674		0.240898		0.544539
160587	712.992	0.40584		0.207786		0.524672
160586	747.901	0.376749		0.168999		0.501399
160585	782.81	0.347658		0.130211		0.478126
160584	817.721	0.318566		0.0914217		0.454853
160583	852.631	0.289475		0.0526327		0.43158
160582	887.54	0.260383		0.0138439		0.408306
160581	922.451	0.231291		0		0.385033
160580	957.361	0.2022		0		0.36176
160579	992.271	0.173108		0		0.338486
160578	1027.18	0.144016		0		0.315213
160577	1062.09	0.114924		0		0.29194
160576	1097	0.0858329		0		0.268666
160575	1131.91	0.0567418		0		0.245393
160574	1108.06	0.0766208		0		0.261297
160573	678.026	0.434979		0.246638		0.547983
160572	712.934	0.405888		0.207851		0.524711
160571	747.842	0.376798		0.169064		0.501438
160570	782.752	0.347707		0.130275		0.478165
160569	817.662	0.318615		0.0914867		0.454892
160568	852.572	0.289523		0.0526979		0.431619
160567	887.482	0.260432		0.013909		0.408345
160566	922.392	0.23134		0		0.385072
160565	957.302	0.202249		0		0.361799
160564	992.212	0.173157		0		0.338526
160563	1027.12	0.144065		0		0.315252
160562	1062.03	0.114974		0		0.291979
160561	1096.94	0.0858821		0		0.268706
160560	1131.85	0.0567912		0		0.245433
160559	1108.11	0.0765715		0		0.261257
160558	1045	0.129167		0		0.303334
160557	1010.09	0.158259		0		0.326607
160556	975.179	0.18735		0		0.34988
160555	940.269	0.216442		0		0.373154
160554	905.36	0.245534		0		0.396427
160553	870.45	0.274625		0.0328336		0.4197
160552	835.54	0.303717		0.0716226		0.442974
160551	800.63	0.332809		0.110411		0.466247
160550	765.72	0.3619		0.1492		0.48952
160549	730.81	0.390992		0.187989		0.512793
160548	695.9	0.420083		0.226778		0.536067
160547	660.992	0.449173		0.265564		0.559339
160546	626.092	0.478257		0.304342		0.582605
160545	591.192	0.50734		0.34312		0.605872
160544	556.292	0.536424		0.381898		0.629139
160543	1045.02	0.12915		0		0.30332
160542	1010.11	0.158241		0		0.326593
160541	975.2	0.187333		0		0.349866
160540	940.291	0.216424		0		0.37314
160539	905.381	0.245516		0		0.396413
160538	870.471	0.274608		0.0328103		0.419686
160537	835.561	0.303699		0.071599		0.442959
160536	800.651	0.332791		0.110388		0.466233
160535	765.741	0.361882		0.149177		0.489506
160534	730.831	0.390974		0.187965		0.512779
160533	695.921	0.420066		0.226754		0.536052
160532	661.014	0.449155		0.26554		0.559324
160531	626.114	0.478239		0.304318		0.582591
160530	591.213	0.507322		0.343096		0.605858
160529	556.313	0.536406		0.381874		0.629124
160528	890.838	0.257635		0.01018		0.406108
160527	845.919	0.295067		0.0600899		0.436054
160526	918.748	0.234377		0		0.387501
160525	902.391	0.248007		0		0.398406
160524	918.942	0.234215		0		0.387372
160523	695.802	0.420165		0.226887		0.536132
160522	731.103	0.390747		0.187663		0.512598
160521	766.416	0.36132		0.148426		0.489056
160520	801.538	0.332052		0.109402		0.465641
160519	834.694	0.304422		0.0725622		0.443537
160518	868.862	0.275948		0.0345973		0.420758
160517	899.765	0.250196		0.00026067		0.400156
160516	931.352	0.223874		0		0.379099
160515	967.62	0.19365		0		0.35492
160514	1003.33	0.163896		0		0.331117
160513	1038.23	0.13481		0		0.307848
160512	1073.73	0.105222		0		0.284178
160511	1109.66	0.0752843		0		0.260227
160510	1147.58	0.0436873		0		0.23495
160509	1185.17	0.0123606		0		0.209889
160508	1222.69	0		0		0.184873
160507	1260.03	0		0		0.159977
160506	1298.16	0		0		0.134563
160505	1306.08	0		0		0.129281
160504	1268.03	0		0		0.154647
160503	225.808	0.811827		0.749102		0.849461
160502	259.92	0.7834		0.7112		0.82672
160501	294.046	0.754962		0.673282		0.803969
160500	328.509	0.726243		0.63499		0.780994
160499	363.21	0.697325		0.596433		0.75786
160498	398.027	0.668311		0.557748		0.734649
160497	432.907	0.639245		0.518993		0.711396
160496	467.822	0.610148		0.480198		0.688119
160495	502.694	0.581088		0.441451		0.664871
160494	537.548	0.552043		0.402725		0.641635
160493	572.049	0.523292		0.36439		0.618634
160492	606.417	0.494653		0.326204		0.595722
160491	640.86	0.46595		0.287933		0.57276
160490	14.337	0.988053		0.98407		0.990442
160489	43.6388	0.963634		0.951512		0.970907
160488	82.2966	0.931419		0.908559		0.945136
160487	148.969	0.875859		0.834479		0.900688
160486	187.703	0.843581		0.791442		0.874865
160485	226.436	0.811303		0.748404		0.849042
160484	219.152	0.817374		0.756498		0.853899
160483	180.46	0.849617		0.799489		0.879694
160482	141.654	0.881955		0.842607		0.905564
160481	100.937	0.915886		0.887848		0.932709
160480	59.8903	0.950091		0.933455		0.960073
160479	20.6226	0.982815		0.977086		0.986252
160478	24.3578	0.979702		0.972936		0.983761
160477	98.7562	0.917703		0.890271		0.934163
160476	137.597	0.885336		0.847115		0.908269
160475	768.213	0.359822		0.14643		0.487858
160474	807.45	0.327125		0.102833		0.4617
160473	846.76	0.294366		0.0591552		0.435493
160472	886.07	0.261608		0.0154772		0.409286
160471	925.381	0.228849		0		0.38308
160470	964.691	0.196091		0		0.356873
160469	1004	0.163332		0		0.330666
160468	1043.31	0.130574		0		0.304459
160467	1082.62	0.0978153		0		0.278252
160466	1121.93	0.0650568		0		0.252045
160465	1161.24	0.0322983		0		0.225839
160464	1200.55	0		0		0.199632
160463	1239.86	0		0		0.173425
160462	1259.66	0		0		0.160224
160461	1220.35	0		0		0.186431
160460	1181.04	0.0157968		0		0.212637
160459	1141.73	0.0485554		0		0.238844
160458	1102.42	0.0813139		0		0.265051
160457	1063.11	0.114072		0		0.291258
160456	1023.8	0.146831		0		0.317465
160455	984.493	0.179589		0		0.343672
160454	767.958	0.360035		0.146714		0.488028
160453	807.413	0.327156		0.102874		0.461725
160452	846.723	0.294397		0.0591963		0.435518
160451	886.034	0.261639		0.0155182		0.409311
160450	925.344	0.22888		0		0.383104
160449	964.654	0.196121		0		0.356897
160448	1003.96	0.163363		0		0.33069
160447	1043.27	0.130604		0		0.304483
160446	1082.59	0.0978457		0		0.278277
160445	1121.9	0.0650871		0		0.25207
160444	1161.21	0.0323285		0		0.225863
160443	1200.52	0		0		0.199656
160442	1239.83	0		0		0.173449
160441	1259.7	0		0		0.1602
160440	1220.39	0		0		0.186407
160439	1181.08	0.0157671		0		0.212614
160438	1141.77	0.0485257		0		0.238821
160437	1102.46	0.0812844		0		0.265027
160436	1063.15	0.114043		0		0.291234
160435	1023.84	0.146802		0		0.317441
160434	984.528	0.17956		0		0.343648
160433	1042.96	0.130868		0		0.304695
160432	1007.58	0.160352		0		0.328281
160431	972.527	0.189561		0		0.351649
160430	937.21	0.218992		0		0.375193
160429	902.155	0.248204		0		0.398563
160428	867.1	0.277417		0.0365556		0.421933
160427	832.023	0.306648		0.0755301		0.445318
160426	796.888	0.335927		0.114569		0.468742
160066	948.118	0.209901		0		0.367921
160065	912.748	0.239377		0		0.391501
160064	877.378	0.268852		0.0251356		0.415081
160063	842.008	0.298327		0.0644358		0.438661
160062	806.638	0.327802		0.103736		0.462242
160061	771.268	0.357277		0.143036		0.485822
160060	735.898	0.386752		0.182336		0.509402
160059	700.528	0.416227		0.221636		0.532982
160058	665.158	0.445702		0.260936		0.556561
160057	629.788	0.475177		0.300235		0.580141
160056	594.418	0.504651		0.339535		0.603721
160055	559.049	0.534126		0.378835		0.627301
160054	523.643	0.563631		0.418175		0.650905
160053	488.763	0.592698		0.45693		0.674158
160052	454.274	0.621438		0.495251		0.697151
160051	420.18	0.64985		0.533134		0.71988
160050	386.245	0.678129		0.570839		0.742503
160049	351.88	0.706766		0.609022		0.765413
160048	317.493	0.735422		0.647229		0.788338
160047	283.078	0.764102		0.685469		0.811281
160046	249.079	0.792434		0.723245		0.833947
160045	215.274	0.820605		0.760807		0.856484
160044	908.694	0.242755		0		0.394204
160043	869.383	0.275514		0.034019		0.420411
160042	830.072	0.308273		0.0776979		0.446619
160041	790.761	0.341033		0.121377		0.472826
160040	749.798	0.375168		0.166891		0.500134
160039	924.268	0.229777		0		0.383821
160038	884.957	0.262536		0.0167144		0.410029
160037	845.646	0.295295		0.0603933		0.436236
160036	806.335	0.328054		0.104072		0.462443
160035	767.041	0.360799		0.147732		0.488639
160004	361.286	0.698929		0.598571		0.759143
160003	400.642	0.666131		0.554842		0.732905
160002	439.952	0.633374		0.511165		0.706699
160001	479.261	0.600616		0.467488		0.680493
160000	518.571	0.567858		0.42381		0.654286
159999	361.77	0.698525		0.598034		0.75882
159998	401.023	0.665814		0.554419		0.732652
159997	440.333	0.633056		0.510742		0.706445
159996	479.643	0.600298		0.467064		0.680238
159995	518.952	0.56754		0.423386		0.654032
159981	193.125	0.839063		0.785417		0.87125
159980	228.413	0.809656		0.746207		0.847724
159979	267.023	0.777481		0.703308		0.821985
159978	308.049	0.743293		0.657724		0.794634
159977	346.914	0.710905		0.61454		0.768724
159976	307.875	0.743438		0.657917		0.79475
159975	889.542	0.258715		0.0116195		0.406972
159974	959.841	0.200133		0		0.360106
159973	992.58	0.17285		0		0.33828
159972	1028.99	0.142511		0		0.314009
159971	1065.55	0.112043		0		0.289635
159970	1102.12	0.0815704		0		0.265256
159969	1138.68	0.0510973		0		0.240878
159968	1175.25	0.0206243		0		0.216499
159967	1174.38	0.0213507		0		0.217081
159966	1137.81	0.0518236		0		0.241459
159965	1101.27	0.0822731		0		0.265818
159964	1064.75	0.11271		0		0.290168
159963	1214.21	0		0		0.190529
159962	1177.54	0.018718		0		0.214974
159961	1139.23	0.0506453		0		0.240516
159960	1100.74	0.0827182		0		0.266175
159959	1062.83	0.11431		0		0.291448
159958	1104.95	0.0792044		0		0.263364
159957	1143.11	0.0474097		0		0.237928
159956	1164.54	0.0295503		0		0.22364
159955	1126.59	0.0611771		0		0.248942
159954	1088.69	0.0927604		0		0.274208
159953	1050.53	0.124556		0		0.299645
159952	947.977	0.210019		0		0.368015
159951	908.695	0.242755		0		0.394204
159950	869.2	0.275667		0.0342227		0.420534
159949	947.776	0.210187		0		0.36815
159948	908.585	0.242846		0		0.394277
159947	869.084	0.275763		0.0343509		0.420611
159946	872.164	0.273197		0.0309288		0.418557
157505	686.764	0.427696		0.236928		0.542157
157504	718.025	0.401646		0.202195		0.521317
157503	755.351	0.370541		0.160722		0.496433
157502	790.247	0.341461		0.121948		0.473169
157501	701.225	0.415646		0.220861		0.532517
157500	737.549	0.385375		0.180501		0.5083
157499	773.59	0.355342		0.140456		0.484274
157498	810.061	0.32495		0.0999327		0.45996
157497	847.291	0.293924		0.0585655		0.435139
157496	884.24	0.263133		0.0175111		0.410507
157495	924.172	0.229856		0		0.383885
157494	962.081	0.198266		0		0.358613
157493	1024.35	0.146373		0		0.317098
157492	1061.52	0.1154		0		0.29232
157491	1070.78	0.107686		0		0.286149
157490	1033.61	0.138659		0		0.310927
157489	963.879	0.196768		0		0.357414
157488	927.227	0.227311		0		0.381849
157487	881.648	0.265293		0.020391		0.412235
157480	820.123	0.316564		0.0887517		0.453251
157479	783.243	0.347297		0.12973		0.477838
157478	747.36	0.3772		0.169601		0.50176
157477	711.797	0.406836		0.209114		0.525469
157455	650.483	0.457931		0.277242		0.566345
157454	686.646	0.427795		0.23706		0.542236
157453	721.524	0.39873		0.198306		0.518984
157452	955.701	0.203583		0		0.362866
157451	917.912	0.235073		0		0.388058
157450	879.673	0.26694		0.0225861		0.413552
157449	844.678	0.296102		0.061469		0.436881
157392	946.7	0.211084		0		0.368867
157391	970.769	0.191026		0		0.35282
157390	1010.06	0.158283		0		0.326627
157389	1049.35	0.125541		0		0.300433
157388	1088.64	0.0927992		0		0.274239
157387	1127.91	0.0600791		0		0.248063
157386	1199.46	0.000450531		0		0.20036
157385	1218.75	0		0		0.187497
157384	1179.47	0.0171053		0		0.213684
157383	1140.19	0.0498389		0		0.239871
157382	67.5907	0.943674		0.924899		0.95494
157381	30.7005	0.974416		0.965888		0.979533
157380	6.2484	0.994793		0.993057		0.995834
157379	41.5304	0.965391		0.953855		0.972313
157378	76.4162	0.93632		0.915093		0.949056
157377	109.735	0.908554		0.878072		0.926843
157376	145.263	0.878947		0.838596		0.903158
157375	179.627	0.850311		0.800415		0.880249
157374	216	0.82		0.76		0.856
157373	253.546	0.788711		0.718282		0.830969
157372	291.093	0.757423		0.676564		0.805938
157371	287.744	0.760213		0.680284		0.808171
157370	250.338	0.791385		0.721847		0.833108
157369	213.135	0.822387		0.763183		0.85791
157368	174.635	0.854471		0.805961		0.883577
157367	137.313	0.885572		0.84743		0.908458
157366	99.9912	0.916674		0.888899		0.933339
157365	58.5509	0.951208		0.934943		0.960966
157364	19.2997	0.983917		0.978556		0.987134
157363	45.2115	0.962324		0.949765		0.969859
157362	82.7876	0.93101		0.908014		0.944808
157361	120.323	0.89973		0.866307		0.919784
157360	157.859	0.868451		0.824601		0.894761
157359	195.395	0.837171		0.782895		0.869737
157358	235.872	0.80344		0.73792		0.842752
157357	260.481	0.782932		0.710576		0.826346
157356	223.106	0.814078		0.752104		0.851262
157355	185.753	0.845206		0.793607		0.876164
157354	148.4	0.876333		0.835111		0.901067
157353	111.849	0.906793		0.875724		0.925434
157352	71.3959	0.940503		0.920671		0.952403
157351	34.8166	0.970986		0.961315		0.976789
157350	3.41708	0.997152		0.996203		0.997722
157349	39.782	0.966848		0.955798		0.973479
157348	76.1469	0.936544		0.915392		0.949235
157347	112.388	0.906343		0.875124		0.925075
157346	148.562	0.876199		0.834932		0.900959
157345	186.049	0.844959		0.793279		0.875967
157344	169.099	0.859084		0.812112		0.887267
157343	133.171	0.889024		0.852033		0.91122
157342	97.2426	0.918965		0.891953		0.935172
157341	61.3145	0.948905		0.931873		0.959124
157340	25.5084	0.978743		0.971657		0.982994
157339	10.1181	0.991568		0.988758		0.993255
157338	46.9127	0.960906		0.947875		0.968725
157337	82.4873	0.931261		0.908347		0.945008
157336	118.062	0.901615		0.86882		0.921292
157335	119.102	0.900748		0.867664		0.920598
157334	83.5705	0.930358		0.907144		0.944286
157333	48.0645	0.959946		0.946595		0.967957
157332	12.632	0.989473		0.985964		0.991579
157331	22.7544	0.981038		0.974717		0.98483
157330	58.141	0.951549		0.935399		0.961239
157329	93.2033	0.922331		0.896441		0.937864
157328	129.105	0.892412		0.85655		0.91393
157327	164.069	0.863276		0.817701		0.890621
157326	199.033	0.83414		0.778853		0.867312
157325	233.996	0.805003		0.740004		0.844003
157324	268.96	0.775867		0.701155		0.820693
157323	303.924	0.74673		0.662307		0.797384
157322	338.822	0.717649		0.623532		0.774119
157321	373.661	0.688616		0.584821		0.750893
157320	408.5	0.659583		0.546111		0.727667
157319	443.406	0.630495		0.507327		0.704396
157318	478.943	0.600881		0.467841		0.680705
157317	513.765	0.571863		0.42915		0.65749
157316	551.458	0.540451		0.387268		0.632361
157315	586.229	0.511476		0.348634		0.609181
157314	622.96	0.480867		0.307822		0.584693
157313	656.389	0.453009		0.270679		0.562407
157312	691.315	0.423904		0.231872		0.539123
157311	726.635	0.394471		0.192628		0.515577
157310	761.273	0.365606		0.154141		0.492485
157309	796.923	0.335897		0.11453		0.468718
157308	831.033	0.307472		0.07663		0.445978
157307	864.958	0.279201		0.0389351		0.423361
157306	901.711	0.248574		0		0.39886
157305	938.884	0.217597		0		0.374077
157304	975.941	0.186716		0		0.349373
157303	697.064	0.419113		0.225484		0.53529
157302	708.066	0.409945		0.21326		0.527956
157301	746.818	0.377651		0.170202		0.502121
157300	785.691	0.345257		0.12701		0.476206
157299	829.882	0.308431		0.0779086		0.446745
157298	869.194	0.275672		0.0342292		0.420538
157297	1102.2	0.0814959		0		0.265197
157296	1150.55	0.0412048		0		0.232964
157295	1115.19	0.0706745		0		0.25654
157294	1079.9	0.100085		0		0.280068
157293	1044.72	0.129402		0		0.303522
157292	1011.35	0.15721		0		0.325768
157291	979.857	0.183452		0		0.346762
157290	773.831	0.355141		0.140188		0.484113
157289	734.663	0.387781		0.183708		0.510225
157288	695.496	0.42042		0.227227		0.536336
157287	645.137	0.462386		0.283181		0.569909
157286	573.293	0.522256		0.363008		0.617805
156888	509.894	0.575088		0.433451		0.660071
156884	639.675	0.466937		0.28925		0.57355
156883	667.924	0.443396		0.257862		0.554717
156882	702.945	0.414213		0.21895		0.53137
156881	738.186	0.384845		0.179793		0.507876
156880	773.757	0.355203		0.14027		0.484162
156879	732.911	0.38924		0.185654		0.511392
156878	691.566	0.423695		0.231593		0.538956
156877	660.777	0.449353		0.265804		0.559482
156876	623.062	0.480781		0.307709		0.584625
156875	571.219	0.523984		0.365312		0.619187
156874	544.711	0.546074		0.394765		0.636859
156873	491.149	0.590709		0.454279		0.672568
156872	463.909	0.613409		0.484546		0.690728
156871	424.669	0.64611		0.528146		0.716888
156870	500.216	0.583153		0.444205		0.666523
156664	809.616	0.32532		0.100427		0.460256
156663	848.92	0.292567		0.0567557		0.434053
156662	888.224	0.259813		0.0130846		0.407851
156661	927.528	0.22706		0		0.381648
156660	966.832	0.194307		0		0.355445
156659	1006.14	0.161553		0		0.329243
156658	983.616	0.18032		0		0.344256
156657	944.312	0.213074		0		0.370459
156656	905.008	0.245827		0		0.396661
156655	656.612	0.452824		0.270432		0.562259
156654	618.493	0.484589		0.312785		0.587671
156653	580.375	0.516354		0.355139		0.613083
156652	542.257	0.548119		0.397493		0.638496
156651	504.138	0.579885		0.439846		0.663908
156650	464.431	0.612974		0.483965		0.690379
156649	426.491	0.644591		0.526121		0.715673
156648	388.55	0.676208		0.568277		0.740966
156647	350.61	0.707825		0.610433		0.76626
156646	312.67	0.739442		0.652589		0.791554
156645	274.805	0.770996		0.694662		0.816797
156644	237.1	0.802416		0.736555		0.841933
156643	199.46	0.833783		0.778377		0.867026
156642	162.887	0.864261		0.819014		0.891408
156641	125.592	0.89534		0.860454		0.916272
156640	87.2823	0.927265		0.90302		0.941812
156639	48.973	0.959189		0.945586		0.967351
156638	10.3839	0.991347		0.988462		0.993077
156637	28.2292	0.976476		0.968634		0.981181
156636	65.5625	0.945365		0.927153		0.956292
156635	104.418	0.912985		0.88398		0.930388
156606	629.14	0.475717		0.300956		0.580573
156518	814.538	0.321218		0.0949577		0.456975
156517	857.017	0.285819		0.0477591		0.428655
156516	840.997	0.299169		0.0655593		0.439336
156515	806.159	0.328201		0.104268		0.462561
156514	768.701	0.359416		0.145888		0.487533
156513	733.761	0.388532		0.18471		0.510826
156461	1007.61	0.160328		0		0.328262
156460	976.885	0.185929		0		0.348743
156459	941.991	0.215007		0		0.372006
156458	907.046	0.244128		0		0.395302
156457	872.255	0.273121		0.0308274		0.418496
156456	839.204	0.300664		0.0675514		0.440531
156455	805.47	0.328775		0.105034		0.46302
156454	1018.95	0.150877		0		0.320701
156453	1041.03	0.132475		0		0.30598
156452	1063.11	0.114074		0		0.291259
156451	1084.27	0.0964395		0		0.277152
156450	1062.19	0.114841		0		0.291873
156449	1034.18	0.138183		0		0.310546
156448	1042.46	0.131286		0		0.305028
156447	1050.73	0.124388		0		0.299511
156446	1060.43	0.116307		0		0.293046
156445	864.945	0.279212		0.0389495		0.42337
156444	827.806	0.310162		0.0802154		0.448129
156443	788.687	0.342761		0.123681		0.474208
156442	1009.39	0.158843		0		0.327075
156441	1046.56	0.127866		0		0.302293
156440	1070.81	0.107661		0		0.286128
156439	1029.21	0.142327		0		0.313862
156438	986.776	0.177686		0		0.342149
156437	947.589	0.210342		0		0.368274
156436	909.153	0.242373		0		0.393898
156435	869.9	0.275083		0.0334447		0.420067
156434	829.523	0.308731		0.0783076		0.446985
156433	790.261	0.341449		0.121932		0.473159
156432	750.999	0.374168		0.165557		0.499334
156431	711.736	0.406886		0.209182		0.525509
156430	672.474	0.439605		0.252807		0.551684
156429	633.212	0.472324		0.296432		0.577859
156428	593.952	0.50504		0.340054		0.604032
156403	855.423	0.287147		0.0495298		0.429718
156402	889.811	0.258491		0.0113214		0.406793
156401	924.703	0.229415		0		0.383532
156400	959.595	0.200338		0		0.36027
156399	994.486	0.171261		0		0.337009
156398	1029.38	0.142185		0		0.313748
156397	1076.48	0.102932		0		0.282346
156396	1111.77	0.0735228		0		0.258818
156395	1147.22	0.0439838		0		0.235187
156394	1182.92	0.0142332		0		0.211387
156393	1218.69	0		0		0.187538
156392	1253.36	0		0		0.164426
156391	1230.71	0		0		0.179528
156390	1193.76	0.00519884		0		0.204159
156389	1154.52	0.0379027		0		0.230322
156388	1119.34	0.0672133		0		0.253771
156387	1083.97	0.0966902		0		0.277352
156386	1047.34	0.127215		0		0.301772
131925	1743.47	0		0		0
131924	1705.6	0		0		0
131923	1607.07	0		0		0
131922	1646.38	0		0		0
131921	1699.62	0		0		0
131920	1738.93	0		0		0
131919	1778.24	0		0		0
131918	1817.55	0		0		0
131917	1856.86	0		0		0
131916	166.994	0.860838		0.814451		0.888671
131915	126.909	0.894242		0.85899		0.915394
131914	89.1133	0.925739		0.900985		0.940591
131913	53.814	0.955155		0.940207		0.964124
131912	15.4523	0.987123		0.982831		0.989698
131911	23.4458	0.980462		0.973949		0.984369
131910	62.5789	0.947851		0.930468		0.958281
131909	101.421	0.915483		0.88731		0.932386
131908	141.634	0.881971		0.842628		0.905577
131907	180.159	0.849868		0.799824		0.879894
131906	203.765	0.830196		0.773595		0.864157
131905	164.797	0.862669		0.816892		0.890135
131904	126.756	0.89437		0.859161		0.915496
131903	88.9519	0.925873		0.901165		0.940699
131902	51.7336	0.956889		0.942518		0.965511
131901	14.2395	0.988134		0.984178		0.990507
131900	23.2545	0.980621		0.974162		0.984497
131899	76.0531	0.936622		0.915497		0.949298
131890	598.225	0.501479		0.335305		0.601183
131889	563.315	0.530571		0.374094		0.624457
131888	528.418	0.559652		0.412869		0.647722
131887	493.52	0.588733		0.451644		0.670987
131886	458.623	0.617814		0.490419		0.694251
131885	423.726	0.646895		0.529194		0.717516
131884	388.828	0.675976		0.567969		0.740781
131883	353.931	0.705058		0.606743		0.764046
131882	744.058	0.379952		0.173269		0.503961
131881	85.6993	0.928584		0.904779		0.942867
131880	120.917	0.899236		0.865648		0.919389
131879	156.135	0.869887		0.826517		0.89591
131878	128.155	0.893205		0.857606		0.914564
131877	92.9365	0.922553		0.896737		0.938042
131876	57.7184	0.951901		0.935868		0.961521
131875	22.5003	0.98125		0.975		0.985
131874	12.97	0.989192		0.985589		0.991353
131873	48.1874	0.959844		0.946458		0.967875
131872	83.4048	0.930496		0.907328		0.944397
131630	1186.22	0.011482		0		0.209186
131629	1186.57	0.0111902		0		0.208952
131628	1186.86	0.0109534		0		0.208763
131627	1178.84	0.017631		0		0.214105
131610	1185.09	0.0124263		0		0.209941
131609	1185.37	0.0121918		0		0.209753
131608	1185.65	0.0119573		0		0.209566
131595	1670.42	0		0		0
131594	1650.22	0		0		0
131593	1630.03	0		0		0
131592	1609.83	0		0		0
131591	1589.64	0		0		0
131590	1569.45	0		0		0
131589	1549.25	0		0		0
131588	1665.43	0		0		0
131587	1526.91	0		0		0
131586	1506.62	0		0		0
131585	1486.33	0		0		0.00911418
131584	883.067	0.264111		0.0188141		0.411288
131583	947.699	0.210251		0		0.368201
131582	987.009	0.177492		0		0.341994
131581	1026.32	0.144733		0		0.315786
131580	1065.63	0.111974		0		0.289579
131579	1147.83	0.0434757		0		0.234781
131565	1039.42	0.133818		0		0.307054
131564	1055.04	0.120802		0		0.296641
131563	1094.35	0.0880428		0		0.270434
131562	1133.66	0.0552865		0		0.244229
131561	1151.53	0.0403922		0		0.232314
131560	1127.57	0.0603562		0		0.248285
131559	1025.67	0.145273		0		0.316219
131558	990.774	0.174355		0		0.339484
131557	933.706	0.221912		0		0.377529
131556	898.808	0.250993		0.00132452		0.400795
131555	945.901	0.211749		0		0.369399
131554	986.316	0.17807		0		0.342456
131553	1018.52	0.151235		0		0.320988
131552	834.199	0.304834		0.0731117		0.443867
131551	799.319	0.333901		0.111867		0.46712
131550	764.439	0.362967		0.150623		0.490374
131549	862.537	0.281219		0.0416259		0.424976
131548	894.304	0.254747		0.00632941		0.403798
131547	926.76	0.2277		0		0.38216
131546	1046.74	0.127714		0		0.302171
131545	1009.13	0.159057		0		0.327245
131544	969.525	0.192062		0		0.35365
131543	930.223	0.224815		0		0.379852
131542	890.92	0.257567		0.010089		0.406053
131541	867.955	0.276704		0.0356052		0.421363
131540	812.315	0.323071		0.0974283		0.458457
131539	773.008	0.355826		0.141102		0.484661
131538	729.497	0.392086		0.189448		0.513669
131537	807.429	0.327142		0.102856		0.461714
131536	842.336	0.298053		0.0640712		0.438443
131535	877.243	0.268964		0.0252859		0.415172
131534	912.149	0.239876		0		0.3919
131533	947.056	0.210787		0		0.368629
131532	951.553	0.207039		0		0.365632
131531	951.396	0.20717		0		0.365736
131530	1040.11	0.133239		0		0.306591
131529	1064.24	0.113135		0		0.290508
131528	1137.74	0.0518853		0		0.241508
131527	1172.64	0.0227975		0		0.218238
131526	1193.09	0.00575516		0		0.204604
131525	1092.77	0.0893552		0		0.271484
131524	1110.13	0.074893		0		0.259914
131523	1149.44	0.0421355		0		0.233708
131522	1188.75	0.00937779		0		0.207502
131521	1226.32	0		0		0.182453
131520	1265.63	0		0		0.156246
131519	1286.69	0		0		0.142206
131518	1273.83	0		0		0.150777
131510	501.224	0.582313		0.443084		0.66585
131507	407.381	0.660516		0.547354		0.728412
131501	806.501	0.327916		0.103888		0.462333
131500	844.706	0.296078		0.0614379		0.436863
131488	15.0439	0.987463		0.983285		0.989971
131470	114.765	0.904363		0.872484		0.92349
131469	61.4932	0.948756		0.931674		0.959005
131468	96.666	0.919445		0.892593		0.935556
131467	131.839	0.890134		0.853512		0.912107
131466	124.683	0.896097		0.861463		0.916878
131465	89.5104	0.925408		0.900544		0.940326
131464	54.3376	0.954719		0.939625		0.963775
131463	18.6754	0.984437		0.97925		0.98755
131462	92.9227	0.922564		0.896753		0.938052
131461	89.8938	0.925089		0.900118		0.940071
131460	149.428	0.875477		0.833969		0.900382
131459	118.655	0.901121		0.868161		0.920897
131458	136.86	0.88595		0.847933		0.90876
131457	101.686	0.915262		0.887016		0.93221
131456	66.5114	0.944574		0.926098		0.955659
131455	31.3371	0.973886		0.965181		0.979109
131454	3.83728	0.996802		0.995736		0.997442
131453	36.0719	0.96994		0.95992		0.975952
131447	221.859	0.815117		0.75349		0.852094
131446	186.464	0.844613		0.792818		0.875691
131445	151.068	0.87411		0.832146		0.899288
131444	115.673	0.903606		0.871474		0.922885
131443	80.2742	0.933105		0.910806		0.946484
131442	44.8786	0.962601		0.950135		0.970081
131441	9.48286	0.992098		0.989463		0.993678
131440	25.8122	0.97849		0.97132		0.982792
131439	61.1015	0.949082		0.932109		0.959266
131438	96.3907	0.919674		0.892899		0.93574
131437	202.518	0.831235		0.77498		0.864988
131436	199.478	0.833768		0.778358		0.867015
131435	200.399	0.833001		0.777334		0.866401
131434	214.282	0.821432		0.761909		0.857146
131433	179.11	0.850742		0.800989		0.880594
131432	279.967	0.766694		0.688925		0.813355
131431	315.369	0.737193		0.64959		0.789754
131430	350.77	0.707691		0.610255		0.766153
131429	386.172	0.67819		0.57092		0.742552
131428	421.566	0.648695		0.531593		0.718956
131427	456.903	0.619248		0.49233		0.695398
131426	492.242	0.589798		0.453064		0.671838
131425	527.579	0.560351		0.413801		0.648281
131424	562.916	0.530904		0.374538		0.624723
131423	598.252	0.501456		0.335275		0.601165
131422	633.589	0.472009		0.296012		0.577607
131421	668.926	0.442562		0.256749		0.554049
131420	659.334	0.450555		0.267407		0.560444
131419	623.997	0.480003		0.30667		0.584002
131418	588.66	0.50945		0.345933		0.60756
131417	553.339	0.538884		0.385178		0.631107
131416	518.029	0.568309		0.424412		0.654647
131415	482.718	0.597735		0.463646		0.678188
131414	447.408	0.62716		0.50288		0.701728
131413	412.098	0.656585		0.542114		0.725268
131412	363.274	0.697272		0.596362		0.757817
131411	327.965	0.726696		0.635595		0.781357
131410	292.655	0.756121		0.674828		0.804897
131409	257.346	0.785545		0.71406		0.828436
131408	222.036	0.81497		0.753293		0.851976
131356	1177.93	0.0183904		0		0.214712
131355	1947.76	0		0		0
131354	1821.67	0		0		0
131081	127.465	0.89378		0.858373		0.915024
131080	164.483	0.862931		0.817241		0.890345
131079	128.144	0.893213		0.857617		0.91457
131078	91.1261	0.924062		0.898749		0.939249
131077	55.4912	0.953757		0.938343		0.963006
131076	19.0182	0.984151		0.978869		0.987321
131075	17.4549	0.985454		0.980606		0.988363
131074	53.9281	0.95506		0.94008		0.964048
131073	90.4012	0.924666		0.899554		0.939733
131072	110.274	0.908105		0.877473		0.926484
131071	74.1141	0.938238		0.917651		0.950591
131070	37.9542	0.968371		0.957829		0.974697
131069	1.79428	0.998505		0.998006		0.998804
131068	34.3656	0.971362		0.961816		0.97709
131067	69.0504	0.942458		0.923277		0.953966
131066	105.078	0.912435		0.883246		0.929948
131065	140.953	0.882539		0.843385		0.906031
131064	176.768	0.852693		0.803591		0.882155
131063	212.583	0.822847		0.763797		0.858278
131062	248.398	0.793002		0.724002		0.834401
131061	301.061	0.749116		0.665488		0.799293
131060	273.93	0.771725		0.695634		0.81738
131028	1149.66	0.04195		0		0.23356
131027	1144.38	0.0463477		0		0.237078
131026	1129.66	0.0586167		0		0.246893
131025	1113.66	0.0719484		0		0.257559
131024	1097.66	0.0852803		0		0.268224
131023	1081.67	0.0986123		0		0.27889
131022	1065.67	0.111944		0		0.289555
131021	865.775	0.27852		0.0380273		0.422816
131020	866.351	0.278041		0.0373874		0.422432
131019	866.927	0.277561		0.0367477		0.422049
131018	867.503	0.277081		0.0361081		0.421665
131017	1060.05	0.116628		0		0.293302
131016	1025.14	0.145716		0		0.316573
131015	1024.63	0.14614		0		0.316912
131014	1059.54	0.117052		0		0.293642
131013	1444.55	0		0		0.03697
131012	1437.15	0		0		0.0418989
131011	1438.58	0		0		0.0409444
131010	1403.74	0		0		0.0641759
131009	1369.23	0		0		0.0871794
131008	1334.35	0		0		0.110431
131007	1299.48	0		0		0.133683
131006	1264.99	0		0		0.156677
131005	1230.08	0		0		0.179944
131004	1195.18	0.00401516		0		0.203212
131003	1160.29	0.0330915		0		0.226473
131002	1128.54	0.0595527		0		0.247642
131001	725.718	0.395235		0.193647		0.516188
131000	791.473	0.340439		0.120586		0.472352
130999	826.376	0.311353		0.0818045		0.449083
130998	861.279	0.282267		0.0430229		0.425814
130997	896.183	0.253181		0.00424144		0.402545
130996	912.293	0.239756		0		0.391805
130995	877.39	0.268842		0.0251226		0.415074
130994	842.486	0.297928		0.0639042		0.438342
130993	1187.22	0.0106511		0		0.208521
130992	1187.32	0.0105694		0		0.208455
130991	1187.41	0.0104876		0		0.20839
130990	1187.51	0.0104059		0		0.208325
130989	1187.61	0.0103243		0		0.208259
130988	1187.71	0.0102429		0		0.208194
130987	1187.81	0.0101615		0		0.208129
130986	699.857	0.416786		0.222381		0.533429
130985	699.911	0.416741		0.222321		0.533393
130984	699.965	0.416696		0.222262		0.533357
130983	700.018	0.416651		0.222202		0.533321
130982	700.072	0.416607		0.222142		0.533285
130981	700.125	0.416562		0.222083		0.53325
130970	1167.45	0.0271272		0		0.221702
130969	1129.25	0.0589623		0		0.24717
130968	1053.78	0.121854		0		0.297483
130967	1015.56	0.153701		0		0.322961
130957	714.138	0.404885		0.206513		0.523908
130954	812.081	0.323266		0.0976881		0.458613
130951	1138.51	0.0512438		0		0.240995
130950	1179.79	0.0168437		0		0.213475
130949	1218	0		0		0.188
130849	1560.57	0		0		0
130839	608.438	0.492968		0.323958		0.594375
130838	643.342	0.463881		0.285175		0.571105
130837	678.246	0.434795		0.246393		0.547836
130836	713.15	0.405708		0.207611		0.524566
130835	748.055	0.376621		0.168828		0.501297
130834	782.959	0.347535		0.130046		0.478028
130833	1162.6	0.0311659		0		0.224933
130832	1140.78	0.0493504		0		0.23948
130831	1083.99	0.0966774		0		0.277342
130830	1044.68	0.129433		0		0.303546
130829	1005.37	0.162189		0		0.329751
130828	2263.49	0		0		0
130827	2266.89	0		0		0
130725	900.928	0.249227		0		0.399382
130724	939.135	0.217387		0		0.37391
130706	1190.61	0.00782776		0		0.206262
130705	1229.92	0		0		0.180055
130704	1269.23	0		0		0.153848
130703	1308.54	0		0		0.127642
130702	1347.85	0		0		0.101435
130701	1387.16	0		0		0.0752279
130700	1389.93	0		0		0.073382
130699	1350.62	0		0		0.0995888
130698	1311.31	0		0		0.125796
130697	1604.91	0		0		0
130696	1534.78	0		0		0
130695	1499.87	0		0		8.6759e-05
130694	1464.96	0		0		0.0233603
130693	1430.05	0		0		0.0466338
130692	1395.14	0		0		0.0699074
130691	1360.23	0		0		0.0931808
130690	1325.32	0		0		0.116454
130689	1290.41	0		0		0.139728
130688	1255.5	0		0		0.163001
130687	1220.59	0		0		0.186275
130686	1185.68	0.0119356		0		0.209548
130685	1150.77	0.0410275		0		0.232822
130684	1329.7	0		0		0.113535
130683	1369.01	0		0		0.0873283
130682	1408.32	0		0		0.0611211
130681	1447.63	0		0		0.0349139
130680	1486.94	0		0		0.00870678
130679	1526.25	0		0		0
130678	1565.56	0		0		0
130519	39.4158	0.967153		0.956205		0.973723
130518	76.4385	0.936301		0.915068		0.949041
130517	114.37	0.904691		0.872922		0.923753
130516	149.987	0.875011		0.833348		0.900009
130515	187.577	0.843686		0.791581		0.874949
130514	226.134	0.811555		0.74874		0.849244
130513	264.941	0.779216		0.705621		0.823372
130512	305.228	0.745643		0.660858		0.796515
130511	347.084	0.710764		0.614352		0.768611
130510	384.709	0.679409		0.572546		0.743527
130509	423.32	0.647233		0.529645		0.717787
130508	459.93	0.616725		0.488967		0.69338
130507	495.016	0.587487		0.449982		0.669989
130506	530.829	0.557643		0.41019		0.646114
130505	566.561	0.527866		0.370488		0.622293
130504	602.293	0.498089		0.330785		0.598471
130503	582.104	0.514914		0.353218		0.611931
130502	546.371	0.544691		0.392921		0.635752
130501	510.639	0.574468		0.432623		0.659574
130500	474.907	0.604245		0.472326		0.683396
130499	439.174	0.634022		0.512029		0.707217
130498	403.442	0.663799		0.551731		0.731039
130497	367.709	0.693576		0.591434		0.754861
130496	331.977	0.723353		0.631137		0.778682
130495	296.244	0.75313		0.67084		0.802504
130494	260.511	0.782907		0.710543		0.826326
130493	224.779	0.812684		0.750246		0.850147
130492	127.751	0.893541		0.858055		0.914833
130491	159.741	0.866882		0.82251		0.893506
130490	194.736	0.83772		0.783627		0.870176
130489	229.731	0.808558		0.744743		0.846846
130488	264.726	0.779395		0.70586		0.823516
130487	608.346	0.493045		0.32406		0.594436
130486	646.485	0.461263		0.281684		0.56901
130485	684.624	0.42948		0.239307		0.543584
130469	746.938	0.377552		0.170069		0.502042
130448	1108.5	0.0762528		0		0.261002
130447	1140.06	0.0499528		0		0.239962
130446	1175.15	0.0207069		0		0.216566
130445	1210.25	0		0		0.193169
130444	1245.34	0		0		0.169772
130443	1280.44	0		0		0.146375
130442	1315.53	0		0		0.122978
130441	1350.63	0		0		0.0995814
130440	1385.72	0		0		0.0761845
130439	1420.82	0		0		0.0527877
130438	1455.91	0		0		0.0293908
130437	1491.01	0		0		0.00599383
130436	518.052	0.56829		0.424386		0.654632
130429	1017.74	0.151882		0		0.321505
130402	85.2176	0.928985		0.905314		0.943188
130401	123.613	0.896989		0.862652		0.917591
130400	162.026	0.864978		0.819971		0.891983
130399	200.48	0.832933		0.777244		0.866346
130398	239.117	0.800736		0.734315		0.840589
130397	277.624	0.768647		0.691529		0.814917
130396	316.159	0.736534		0.648712		0.789227
130395	355.129	0.704059		0.605412		0.763247
130394	393.772	0.671856		0.562475		0.737485
130393	432.416	0.639653		0.519538		0.711723
130392	471.336	0.60722		0.476293		0.685776
130391	510.166	0.574861		0.433148		0.659889
130390	548.996	0.542503		0.390004		0.634002
130389	587.938	0.510051		0.346735		0.608041
130388	626.848	0.477627		0.303502		0.582101
130387	595.58	0.503683		0.338244		0.602947
130386	521.677	0.565269		0.420359		0.652215
130385	482.608	0.597826		0.463768		0.678261
130384	443.54	0.630383		0.507178		0.704307
130383	404.471	0.662941		0.550588		0.730353
130382	365.403	0.695498		0.593997		0.756398
130381	326.334	0.728055		0.637407		0.782444
130380	287.265	0.760612		0.680816		0.80849
130379	248.193	0.793172		0.72423		0.834538
130378	209.12	0.825733		0.767644		0.860587
130377	170.047	0.858294		0.811059		0.886635
130376	130.974	0.890855		0.854474		0.912684
130375	91.8974	0.923419		0.897892		0.938735
130374	52.8185	0.955985		0.941313		0.964788
130373	12.2011	0.989832		0.986443		0.991866
130372	26.9288	0.977559		0.970079		0.982047
130371	66.2158	0.94482		0.926427		0.955856
130370	105.503	0.912081		0.882774		0.929665
130369	144.79	0.879342		0.839122		0.903473
130368	184.077	0.846602		0.79547		0.877282
130367	223.364	0.813863		0.751818		0.851091
130366	81.2293	0.932309		0.909745		0.945847
130365	119.615	0.900321		0.867094		0.920257
130364	181.07	0.849108		0.798811		0.879286
130363	219.526	0.817062		0.756083		0.85365
130362	257.981	0.785016		0.713355		0.828013
130361	296.436	0.75297		0.670627		0.802376
130360	334.41	0.721325		0.628433		0.77706
130359	373.051	0.689124		0.585499		0.751299
130358	411.691	0.656924		0.542565		0.725539
130357	450.331	0.624724		0.499632		0.699779
130356	488.739	0.592718		0.456957		0.674174
130355	527.568	0.56036		0.413814		0.648288
130354	566.396	0.528003		0.370671		0.622403
130353	604.846	0.495962		0.327949		0.596769
130352	643.505	0.463746		0.284995		0.570997
130351	626.312	0.478073		0.304097		0.582458
130350	584.532	0.51289		0.35052		0.610312
130349	623.602	0.480332		0.307109		0.584266
130348	662.671	0.447774		0.263699		0.558219
130347	701.74	0.415216		0.220288		0.532173
130346	740.81	0.382659		0.176878		0.506127
130345	779.879	0.350101		0.133468		0.480081
130344	818.948	0.317543		0.0900572		0.454034
130343	791.491	0.340424		0.120566		0.47234
130342	752.417	0.372986		0.163981		0.498389
130341	713.344	0.405547		0.207396		0.524438
130340	674.27	0.438108		0.250811		0.550487
130339	635.191	0.470674		0.294232		0.576539
130338	596.106	0.503245		0.33766		0.602596
130337	557.339	0.535551		0.380735		0.628441
130336	518.15	0.568208		0.424277		0.654566
130335	478.862	0.600948		0.467931		0.680758
130334	439.574	0.633688		0.511584		0.706951
130333	400.286	0.666428		0.555238		0.733143
130332	360.998	0.699169		0.598892		0.759335
130331	321.709	0.731909		0.642545		0.785527
130330	0.461757	0.999615		0.999487		0.999692
130329	36.6958	0.96942		0.959227		0.975536
130328	72.9297	0.939225		0.918967		0.95138
130327	109.164	0.90903		0.878707		0.927224
130326	145.397	0.878835		0.838447		0.903068
130325	159.409	0.867159		0.822879		0.893727
130324	123.175	0.897354		0.863138		0.917883
130323	86.9416	0.927549		0.903398		0.942039
130322	50.708	0.957743		0.943658		0.966195
130321	14.4743	0.987938		0.983917		0.99035
130320	21.7593	0.981867		0.975823		0.985494
130319	139.203	0.883998		0.84533		0.907198
130318	175.45	0.853791		0.805055		0.883033
130317	211.698	0.823585		0.76478		0.858868
130316	247.945	0.793379		0.724506		0.834703
130315	284.192	0.763173		0.684231		0.810539
130314	317.128	0.735727		0.647636		0.788582
130313	280.88	0.765933		0.687911		0.812746
130312	244.633	0.796139		0.728185		0.836911
130311	208.386	0.826345		0.76846		0.861076
130310	172.139	0.856551		0.808734		0.885241
130309	135.892	0.886757		0.849009		0.909405
130292	243.208	0.797327		0.729769		0.837861
130291	278.096	0.768253		0.691004		0.814603
130290	312.984	0.73918		0.65224		0.791344
130289	343.915	0.713404		0.617872		0.770723
130288	309.027	0.742477		0.656636		0.793982
130287	274.139	0.771551		0.695401		0.817241
130286	239.251	0.800624		0.734166		0.840499
130285	204.363	0.829698		0.77293		0.863758
130284	173.523	0.855397		0.807196		0.884318
130283	212.832	0.82264		0.76352		0.858112
130282	251.165	0.790696		0.720928		0.832557
130281	211.857	0.823453		0.764604		0.858762
130280	172.548	0.85621		0.80828		0.884968
130279	133.24	0.888967		0.851956		0.911174
130278	93.9311	0.921724		0.895632		0.937379
130277	54.6225	0.954481		0.939308		0.963585
130276	15.314	0.987238		0.982984		0.989791
130275	23.9945	0.980005		0.973339		0.984004
130274	63.303	0.947248		0.929663		0.957798
130273	102.611	0.91449		0.885987		0.931592
130272	141.92	0.881733		0.842311		0.905387
130271	181.229	0.848976		0.798635		0.879181
130270	220.537	0.816219		0.754959		0.852975
130269	259.845	0.783462		0.711283		0.82677
130268	299.154	0.750705		0.667607		0.800564
130267	294.69	0.754425		0.672566		0.80354
130266	255.382	0.787182		0.716242		0.829745
130265	216.074	0.819939		0.759918		0.855951
130264	757.35	0.368875		0.1585		0.4951
130263	718.041	0.401632		0.202177		0.521306
130262	678.732	0.43439		0.245853		0.547512
130261	639.423	0.467147		0.28953		0.573718
130260	600.114	0.499905		0.333206		0.599924
130259	560.805	0.532662		0.376883		0.62613
130258	521.499	0.565417		0.420556		0.652334
130257	482.211	0.598158		0.46421		0.678526
130256	442.922	0.630899		0.507865		0.704719
130255	403.633	0.663639		0.551519		0.730911
130254	364.344	0.69638		0.595174		0.757104
130253	325.055	0.729121		0.638828		0.783297
130252	571.712	0.523573		0.364764		0.618859
130251	620.854	0.482622		0.310162		0.586097
130250	660.16	0.449867		0.266489		0.559893
130249	699.466	0.417112		0.222816		0.533689
130248	755.332	0.370557		0.160742		0.496445
130247	794.64	0.3378		0.117066		0.47024
130246	728.429	0.392975		0.190634		0.51438
130187	886.742	0.261048		0.014731		0.408839
130186	921.626	0.231978		0		0.385583
130185	956.522	0.202898		0		0.362319
130184	990.667	0.174445		0		0.339556
130183	1023.82	0.146817		0		0.317454
130182	1057.3	0.118915		0		0.295132
130181	1092.91	0.08924		0		0.271392
130180	1128.64	0.0594649		0		0.247572
130179	1164.37	0.0296899		0		0.223752
130178	1199.83	0.000138278		0		0.200111
130177	1237.65	0		0		0.174899
130176	1276.62	0		0		0.148922
130175	1311.42	0		0		0.125717
130174	1346.32	0		0		0.10245
130173	886.656	0.26112		0.014827		0.408896
130172	921.541	0.232049		0		0.385639
130171	956.444	0.202964		0		0.362371
130170	989.985	0.175013		0		0.34001
130169	1021.92	0.148397		0		0.318717
130168	1054.47	0.121275		0		0.29702
130167	1090.06	0.0916153		0		0.273292
130166	1125.79	0.0618425		0		0.249474
130165	1161.52	0.0320699		0		0.225656
130164	1197.02	0.00248435		0		0.201987
130163	1235.9	0		0		0.176067
130162	1276.57	0		0		0.148956
130161	1311.36	0		0		0.125758
130160	1346.26	0		0		0.102491
130158	522.073	0.564939		0.419918		0.651951
130157	468.478	0.609602		0.479469		0.687682
130156	433.567	0.638694		0.518259		0.710955
130155	398.657	0.667786		0.557048		0.734229
130154	363.746	0.696878		0.595838		0.757503
130153	328.836	0.72597		0.634627		0.780776
130152	293.925	0.755062		0.673417		0.80405
130151	259.015	0.784154		0.712206		0.827324
130150	224.104	0.813246		0.750995		0.850597
130149	189.194	0.842339		0.789785		0.873871
130148	154.283	0.871431		0.828574		0.897145
130147	119.373	0.900523		0.867364		0.920418
130146	84.4623	0.929615		0.906153		0.943692
130145	49.5518	0.958707		0.944942		0.966965
130144	516.201	0.569832		0.426443		0.655866
130143	468.528	0.60956		0.479413		0.687648
130142	433.618	0.638652		0.518202		0.710921
130141	398.707	0.667744		0.556992		0.734195
130140	363.797	0.696836		0.595781		0.757469
130139	328.887	0.725928		0.63457		0.780742
130138	293.976	0.75502		0.67336		0.804016
130137	259.066	0.784112		0.712149		0.82729
130136	224.155	0.813204		0.750939		0.850563
130135	189.245	0.842296		0.789728		0.873837
130134	154.334	0.871388		0.828517		0.89711
130133	119.424	0.90048		0.867307		0.920384
130132	84.5134	0.929572		0.906096		0.943658
130131	49.6029	0.958664		0.944886		0.966931
130130	763.865	0.363446		0.151261		0.490757
130129	798.962	0.334199		0.112265		0.467359
130128	834.06	0.30495		0.073267		0.44396
130127	869.158	0.275702		0.0342693		0.420562
130126	904.256	0.246454		0		0.397163
130125	954.242	0.204798		0		0.363839
130124	998.906	0.167578		0		0.334063
130123	1033.99	0.138341		0		0.310673
130122	831.963	0.306697		0.0755964		0.445358
130121	866.868	0.27761		0.0368137		0.422088
130120	901.772	0.248523		0		0.398819
130119	936.677	0.219436		0		0.375549
130118	971.581	0.190349		0		0.352279
130117	1006.49	0.161262		0		0.329009
130116	1041.39	0.132175		0		0.30574
130115	1076.29	0.103088		0		0.28247
130114	1111.2	0.0739992		0		0.259199
130113	1146.1	0.0449144		0		0.235932
130112	1118.78	0.0676838		0		0.254147
130111	1083.95	0.0967121		0		0.27737
130110	811.832	0.323473		0.0979644		0.458779
130109	944.495	0.212921		0		0.370337
130108	950.129	0.208226		0		0.366581
130107	357.804	0.70183		0.60244		0.761464
130106	397.115	0.669071		0.558761		0.735257
130105	436.426	0.636312		0.515082		0.709049
130104	475.737	0.603552		0.471403		0.682842
130103	533.442	0.555465		0.407286		0.644372
130102	572.752	0.522707		0.363609		0.618165
130101	785.913	0.345072		0.126763		0.476058
130100	748.344	0.37638		0.168507		0.501104
130099	709.033	0.409139		0.212185		0.527311
130098	669.723	0.441898		0.255864		0.553518
130097	599.465	0.500445		0.333927		0.600356
130072	718.099	0.401584		0.202112		0.521267
130071	683.199	0.430667		0.24089		0.544534
130070	620.73	0.482725		0.3103		0.58618
130069	585.828	0.51181		0.349079		0.609448
130062	1021.95	0.148378		0		0.318702
130061	1057.04	0.119131		0		0.295305
130060	989.607	0.175328		0		0.340262
130021	685.421	0.428816		0.238421		0.543052
129481	1540.09	0		0		0
129480	1505.92	0		0		0
129479	1470.85	0		0		0.0194332
129478	1435.78	0		0		0.0428141
129477	1400.71	0		0		0.066195
129476	1349.63	0		0		0.100249
129475	1314.56	0		0		0.123628
129474	1279.49	0		0		0.147007
129473	1244.42	0		0		0.170387
129472	1209.35	0		0		0.193766
129471	1174.28	0.0214317		0		0.217145
129470	1139.21	0.0506558		0		0.240525
129469	1104.14	0.0798799		0		0.263904
129461	571.527	0.523728		0.36497		0.618982
129442	489.771	0.591858		0.45581		0.673486
129441	438.5	0.634584		0.512778		0.707667
129440	403.608	0.66366		0.551547		0.730928
129439	368.714	0.692738		0.590318		0.754191
129438	333.812	0.721823		0.629097		0.777458
129437	298.911	0.750908		0.667877		0.800726
129436	264.009	0.779993		0.706657		0.823994
129435	229.107	0.809077		0.745436		0.847262
129434	192.897	0.839253		0.78567		0.871402
129433	157.997	0.868336		0.824448		0.894669
129432	123.097	0.897419		0.863225		0.917935
129431	88.1262	0.926561		0.902082		0.941249
129430	53.1504	0.955708		0.940944		0.964566
129421	840.858	0.299285		0.0657137		0.439428
129408	445.132	0.629057		0.505409		0.703246
129407	461.677	0.615269		0.487026		0.692215
129406	500.987	0.58251		0.443347		0.666008
129405	540.298	0.549752		0.399669		0.639801
129404	588.432	0.50964		0.346186		0.607712
129403	627.743	0.476881		0.302508		0.581505
129402	667.054	0.444122		0.258829		0.555297
129401	706.364	0.411363		0.215151		0.52909
129400	822.849	0.314292		0.085723		0.451434
129396	1026.27	0.144776		0		0.315821
129395	986.23	0.178141		0		0.342513
129394	947.023	0.210814		0		0.368651
129393	907.816	0.243487		0		0.39479
129392	868.608	0.27616		0.0348795		0.420928
129391	796.754	0.336038		0.114717		0.46883
129390	757.547	0.368711		0.158281		0.494969
129389	718.339	0.401384		0.201845		0.521107
129388	679.132	0.434057		0.245409		0.547245
129387	728.301	0.393082		0.190777		0.514466
129367	763.227	0.363978		0.15197		0.491182
129366	802.43	0.331309		0.108412		0.465047
129365	869.913	0.275073		0.0334303		0.420058
129364	909.221	0.242316		0		0.393853
129363	948.529	0.20956		0		0.367648
129362	987.836	0.176803		0		0.341442
129361	1027.13	0.14406		0		0.315248
129342	69.814	0.941822		0.922429		0.953457
129341	39.7224	0.966898		0.955864		0.973518
129340	0.852717	0.999289		0.999053		0.999432
129339	38.4333	0.967972		0.957296		0.974378
129338	77.7194	0.935234		0.913645		0.948187
129337	570.374	0.524689		0.366251		0.619751
129336	636.333	0.469722		0.292963		0.575778
129335	671.393	0.440506		0.254008		0.552405
129334	706.452	0.41129		0.215053		0.529032
129330	739.731	0.383558		0.178077		0.506846
129324	767.598	0.360335		0.147113		0.488268
129323	774.857	0.354286		0.139048		0.483429
129322	436.129	0.636559		0.515412		0.709247
129316	501.501	0.582082		0.442776		0.665666
129306	377.852	0.685123		0.580164		0.748098
129305	92.4148	0.922988		0.897317		0.93839
129304	36.8906	0.969258		0.95901		0.975406
129303	15.686	0.986928		0.982571		0.989543
129302	50.5858	0.957845		0.943794		0.966276
129301	85.4835	0.928764		0.905018		0.943011
129300	120.381	0.899682		0.866243		0.919746
129299	155.279	0.870601		0.827468		0.896481
129298	190.176	0.84152		0.788693		0.873216
129297	225.074	0.812438		0.749918		0.849951
129296	259.972	0.783357		0.711143		0.826686
129295	294.869	0.754276		0.672367		0.80342
129294	329.767	0.725194		0.633592		0.780155
129293	8.83245	0.99264		0.990186		0.994112
129292	27.6063	0.976995		0.969326		0.981596
129288	442.594	0.631171		0.508229		0.704937
129277	414.531	0.654558		0.53941		0.723646
129274	142.906	0.880912		0.841216		0.904729
129273	191.498	0.840418		0.787225		0.872335
129272	227.304	0.81058		0.74744		0.848464
129265	9.58836	0.99201		0.989346		0.993608
129264	49.9168	0.958403		0.944537		0.966722
129263	84.9956	0.92917		0.90556		0.943336
129262	120.225	0.899812		0.866416		0.91985
129261	180.442	0.849632		0.799509		0.879706
129260	215.619	0.820317		0.760423		0.856254
129259	246.461	0.794616		0.726154		0.835692
129258	279.833	0.766806		0.689075		0.813445
129257	313.163	0.739031		0.652041		0.791225
129256	347.97	0.710025		0.613367		0.76802
129255	383.068	0.680777		0.574369		0.744622
129254	418.139	0.651551		0.535401		0.721241
129241	534.546	0.554545		0.40606		0.643636
129240	481.609	0.598659		0.464879		0.678927
129239	499.22	0.583983		0.445311		0.667187
129238	561.123	0.532397		0.37653		0.625918
129237	595.998	0.503335		0.33778		0.602668
129236	630.659	0.474451		0.299268		0.579561
129235	664.786	0.446011		0.261349		0.556809
129234	700.087	0.416594		0.222125		0.533275
129233	735.682	0.386932		0.182576		0.509545
129232	771.276	0.35727		0.143026		0.485816
129231	806.88	0.3276		0.103467		0.46208
129230	842.49	0.297925		0.0639003		0.43834
129229	878.403	0.267997		0.0239965		0.414398
129228	913.787	0.238511		0		0.390809
129151	1208.57	0		0		0.194285
129148	973.067	0.189111		0		0.351288
129134	1623.05	0		0		0
129122	411.266	0.657278		0.543038		0.725823
129023	445.467	0.628777		0.505037		0.703022
129022	480.989	0.599176		0.465568		0.679341
129021	519.236	0.567303		0.423071		0.653843
129020	558.58	0.534516		0.379355		0.627613
129019	543.277	0.547269		0.396359		0.637815
129018	487.703	0.593581		0.458108		0.674865
129017	451.655	0.623621		0.498161		0.698897
129016	416.207	0.653161		0.537548		0.722529
129015	380.186	0.683178		0.577571		0.746542
129014	343.321	0.713899		0.618532		0.771119
129013	307.981	0.74335		0.657799		0.79468
129012	271.147	0.774044		0.698726		0.819235
129011	234.313	0.804739		0.739652		0.843791
129010	506.906	0.577578		0.436771		0.662063
129009	492.189	0.589843		0.453123		0.671874
129008	462.407	0.614661		0.486215		0.691729
129007	429.748	0.641877		0.522502		0.713501
129006	398.452	0.667957		0.557276		0.734365
129005	367.11	0.694075		0.5921		0.75526
129004	343.272	0.71394		0.618587		0.771152
129003	184.589	0.846176		0.794901		0.876941
129002	164.835	0.862637		0.81685		0.89011
129001	501.925	0.581729		0.442305		0.665383
129000	466.353	0.611373		0.48183		0.689098
128999	431.29	0.640591		0.520788		0.712473
128998	396.372	0.66969		0.559587		0.735752
128997	361.526	0.698728		0.598304		0.758982
128996	326.631	0.727807		0.637076		0.782246
128995	291.261	0.757283		0.676377		0.805826
128994	279.628	0.766976		0.689302		0.813581
128993	316.639	0.736135		0.648179		0.788908
128992	355.178	0.704018		0.605357		0.763214
128991	392.281	0.673099		0.564132		0.738479
128990	429.395	0.642171		0.522894		0.713737
128989	464.348	0.613043		0.484058		0.690435
128988	502.159	0.581534		0.442045		0.665227
128987	538.873	0.550939		0.401252		0.640751
128986	574.919	0.520901		0.361201		0.616721
128985	604.781	0.496016		0.328021		0.596812
128984	561.873	0.531772		0.375697		0.625418
128983	517.857	0.568453		0.424604		0.654762
128982	468.044	0.609963		0.479951		0.687971
128981	101.079	0.915767		0.88769		0.932614
128980	136.795	0.886004		0.848005		0.908803
128979	172.731	0.856058		0.808077		0.884846
128978	208.748	0.826044		0.768058		0.860835
128977	247.86	0.79345		0.7246		0.83476
128976	284.466	0.762945		0.683926		0.810356
128975	323.455	0.730454		0.640605		0.784363
128974	360.391	0.699674		0.599565		0.759739
128973	397.555	0.668704		0.558272		0.734963
128972	434.355	0.638038		0.517384		0.71043
128971	404.484	0.66293		0.550573		0.730344
128970	368.115	0.693238		0.590983		0.75459
128969	331.456	0.723786		0.631715		0.779029
128968	297.542	0.752048		0.669398		0.801639
128967	947.295	0.210587		0		0.36847
128945	730.831	0.390974		0.187965		0.512779
128944	678.339	0.434717		0.24629		0.547774
128943	645.203	0.462331		0.283108		0.569865
128942	611.561	0.490366		0.320488		0.592293
128941	576.384	0.51968		0.359573		0.615744
128940	540.969	0.549193		0.398923		0.639354
128939	498.298	0.584752		0.446336		0.667802
128933	530.517	0.557903		0.410537		0.646322
128932	603.912	0.49674		0.328987		0.597392
128931	643.221	0.463982		0.28531		0.571186
128930	682.238	0.431468		0.241957		0.545174
128929	721.375	0.398854		0.198472		0.519083
128928	760.599	0.366168		0.15489		0.492934
128927	446.248	0.628126		0.504169		0.702501
128926	467.644	0.610297		0.480396		0.688238
128925	502.826	0.580979		0.441305		0.664783
128924	150.853	0.874289		0.832386		0.899431
128923	141.228	0.88231		0.84308		0.905848
128922	177.904	0.851747		0.802329		0.881397
128921	214.641	0.821132		0.76151		0.856906
128920	188.897	0.842586		0.790115		0.874069
128919	33.1384	0.972385		0.96318		0.977908
128918	69.9106	0.941741		0.922322		0.953393
128896	98.1934	0.918172		0.890896		0.934538
128895	134.503	0.887914		0.850552		0.910331
128894	170.803	0.857664		0.810219		0.886131
128893	207.044	0.827463		0.769951		0.861971
128892	243.252	0.79729		0.72972		0.837832
128891	279.46	0.767117		0.689489		0.813694
128890	315.62	0.736983		0.649311		0.789587
128889	351.667	0.706944		0.609259		0.765555
128888	378.956	0.684203		0.578938		0.747363
128887	343.361	0.713866		0.618488		0.771093
128886	307.861	0.743449		0.657932		0.794759
128885	272.175	0.773188		0.697584		0.81855
128884	236.372	0.803024		0.737365		0.842419
128883	200.276	0.833103		0.777471		0.866482
128882	164.329	0.86306		0.817413		0.890448
128880	130.174	0.891522		0.855362		0.913217
128878	343.01	0.714158		0.618878		0.771327
128877	380.881	0.682599		0.576799		0.746079
128876	418.947	0.650878		0.534503		0.720702
128875	457.183	0.619014		0.492019		0.695211
128874	495.098	0.587418		0.449891		0.669935
128873	536.444	0.552963		0.403951		0.642371
128872	575.235	0.520638		0.36085		0.61651
128871	614.055	0.488287		0.317716		0.59063
128870	652.995	0.455838		0.27445		0.56467
128869	638.908	0.467577		0.290102		0.574061
128868	561.858	0.531785		0.375714		0.625428
128867	522.802	0.564331		0.419108		0.651465
128866	484.454	0.596289		0.461718		0.677031
128865	103.636	0.913637		0.884849		0.930909
128864	117.533	0.902056		0.869407		0.921644
128863	155.892	0.87009		0.826787		0.896072
128862	189.438	0.842135		0.789513		0.873708
128861	224.286	0.813095		0.750793		0.850476
128860	260.026	0.783312		0.711082		0.826649
128859	297.855	0.751787		0.66905		0.80143
128852	824.742	0.312715		0.0836202		0.450172
128851	872.114	0.273238		0.030984		0.41859
128850	902.289	0.248093		0		0.398474
128849	937.692	0.21859		0		0.374872
128848	973.258	0.188952		0		0.351162
128847	980.317	0.18307		0		0.346456
128846	944.751	0.212708		0		0.370166
128845	909.185	0.242346		0		0.393877
128844	873.619	0.271984		0.0293119		0.417587
128843	838.054	0.301622		0.0688294		0.441298
128842	802.488	0.33126		0.108347		0.465008
128841	766.922	0.360898		0.147864		0.488718
128840	713.112	0.40574		0.207654		0.524592
128839	677.588	0.435343		0.247124		0.548274
128834	280.851	0.765957		0.687943		0.812766
128819	416.256	0.65312		0.537494		0.722496
128769	273.733	0.771889		0.695852		0.817511
128767	64.1404	0.94655		0.928733		0.95724
128740	589.233	0.508973		0.345297		0.607178
128731	443.206	0.630661		0.507548		0.704529
128708	145.307	0.87891		0.838547		0.903128
128700	499.015	0.584154		0.445539		0.667323
128699	460.426	0.616312		0.488416		0.693049
128698	425.134	0.645722		0.527629		0.716577
128697	403.015	0.664154		0.552205		0.731323
128696	404.221	0.663149		0.550865		0.730519
128695	1112.3	0.0730842		0		0.258467
128694	1151.4	0.040504		0		0.232403
128693	1190.49	0.00792374		0		0.206339
128692	1192.88	0.00593067		0		0.204745
128691	1238.11	0		0		0.174595
128690	1277.41	0		0		0.148392
128689	1316.72	0		0		0.122188
128688	1356.03	0		0		0.0959832
128681	709.933	0.408389		0.211186		0.526711
128305	167.205	0.860662		0.814216		0.88853
128304	129.148	0.892377		0.856503		0.913902
128303	92.1215	0.923232		0.897643		0.938586
128302	53.9613	0.955032		0.940043		0.964026
128301	15.7944	0.986838		0.982451		0.98947
128300	21.3613	0.982199		0.976265		0.985759
128299	58.8908	0.950924		0.934566		0.960739
128298	95.8666	0.920111		0.893482		0.936089
128297	132.027	0.889978		0.853303		0.911982
128296	168.666	0.859445		0.812594		0.887556
128295	205.303	0.828914		0.771886		0.863131
128294	241.94	0.798383		0.731178		0.838707
128293	279.02	0.767484		0.689978		0.813987
128292	315.636	0.73697		0.649294		0.789576
128291	352.365	0.706362		0.608483		0.76509
128290	389.641	0.675299		0.567065		0.740239
128289	426.757	0.644369		0.525826		0.715496
128288	463.978	0.613351		0.484468		0.690681
128287	502.285	0.581429		0.441905		0.665143
128286	541.301	0.548916		0.398555		0.639133
128285	578.945	0.517546		0.356728		0.614037
128284	616.865	0.485946		0.314594		0.588757
128283	656.282	0.453098		0.270798		0.562479
128282	694.587	0.421178		0.228237		0.536942
128281	733.051	0.389124		0.185499		0.5113
128280	771.57	0.357025		0.142701		0.48562
128279	810.117	0.324903		0.09987		0.459922
128278	848.217	0.293153		0.0575372		0.434522
128277	886.567	0.261194		0.0149258		0.408956
128276	924.893	0.229255		0		0.383404
128275	963.074	0.197438		0		0.357951
128274	1001.25	0.165621		0		0.332497
128273	1039.43	0.133805		0		0.307044
128272	1077.46	0.102113		0		0.28169
128271	1114.77	0.071023		0		0.256818
128270	1152.54	0.0395471		0		0.231638
128269	1132.11	0.056573		0		0.245258
128268	1094.47	0.0879426		0		0.270354
128267	1057.01	0.119156		0		0.295325
128266	1019.68	0.150267		0		0.320214
128265	983.329	0.180559		0		0.344447
128264	946.345	0.211379		0		0.369103
128263	909.664	0.241946		0		0.393557
128262	873.606	0.271995		0.0293267		0.417596
128261	837.793	0.30184		0.0691194		0.441472
128260	801.825	0.331812		0.109083		0.46545
128259	765.858	0.361785		0.149047		0.489428
128258	729.891	0.391758		0.18901		0.513406
128257	693.924	0.42173		0.228974		0.537384
128256	657.956	0.451703		0.268937		0.561362
128255	621.989	0.481676		0.308901		0.58534
128254	586.022	0.511648		0.348864		0.609318
128253	550.13	0.541558		0.388744		0.633247
128252	514.429	0.571309		0.428412		0.657047
128251	479.48	0.600434		0.467245		0.680347
128250	444.175	0.629854		0.506473		0.703884
128249	409.224	0.65898		0.545306		0.727184
128248	374.173	0.688189		0.584252		0.750551
128231	491.788	0.590177		0.453569		0.672141
128230	553.176	0.53902		0.38536		0.631216
128229	592.48	0.506267		0.341689		0.605013
128228	631.784	0.473513		0.298018		0.578811
128227	671.088	0.44076		0.254347		0.552608
128226	710.392	0.408007		0.210676		0.526406
128225	749.696	0.375254		0.167005		0.500203
128222	84.144	0.92988		0.906507		0.943904
128221	48.6607	0.959449		0.945933		0.96756
128218	922.197	0.231502		0		0.385202
128217	889.822	0.258482		0.0113094		0.406786
128216	539.74	0.550217		0.400289		0.640174
128215	910.847	0.240961		0		0.392769
128214	914.143	0.238214		0		0.390571
128213	921.123	0.232397		0		0.385918
128212	929.298	0.225585		0		0.380468
128211	542.461	0.547949		0.397266		0.638359
128202	459.162	0.617365		0.48982		0.693892
128201	471.462	0.607115		0.476153		0.685692
128200	506.361	0.578032		0.437376		0.662426
128199	541.26	0.54895		0.3986		0.63916
128198	576.16	0.519867		0.359823		0.615894
128197	611.06	0.490784		0.321045		0.592627
128196	645.96	0.4617		0.282267		0.56936
128195	677.95	0.435042		0.246722		0.548033
128194	626.135	0.478221		0.304295		0.582577
128193	591.235	0.507304		0.343072		0.605843
128192	556.335	0.536387		0.38185		0.62911
128191	521.435	0.565471		0.420628		0.652377
128190	486.535	0.594554		0.459405		0.675643
128189	451.636	0.623637		0.498183		0.69891
128188	561.52	0.532067		0.376089		0.625653
128187	559.547	0.533711		0.378281		0.626969
128186	594.449	0.504626		0.339501		0.603701
128185	629.351	0.47554		0.300721		0.580432
128184	607.653	0.493622		0.32483		0.594898
128183	530.441	0.557966		0.410621		0.646373
128182	495.538	0.587051		0.449402		0.669641
128181	460.636	0.616137		0.488182		0.692909
128180	425.734	0.645222		0.526963		0.716178
128179	390.831	0.674307		0.565743		0.739446
128178	355.929	0.703393		0.604524		0.762714
128177	321.026	0.732478		0.643304		0.785982
128176	286.124	0.761563		0.682085		0.809251
128175	277.096	0.769087		0.692116		0.815269
128174	311.998	0.740001		0.653335		0.792001
128173	346.923	0.710898		0.61453		0.768718
128172	382.291	0.681424		0.575233		0.74514
128171	417.196	0.652336		0.536448		0.721869
128170	452.584	0.622847		0.497129		0.698278
128169	488.082	0.593265		0.457686		0.674612
128168	523.141	0.56405		0.418733		0.65124
128167	558.226	0.534812		0.379749		0.627849
128166	593.458	0.505452		0.340603		0.604362
128165	628.543	0.476214		0.301619		0.580971
128164	663.628	0.446977		0.262636		0.557581
128163	698.713	0.417739		0.223652		0.534191
128162	210.501	0.824583		0.76611		0.859666
128161	171.189	0.857342		0.80979		0.885874
128160	131.878	0.890102		0.853469		0.912081
128159	92.5669	0.922861		0.897148		0.938289
128158	53.2557	0.95562		0.940827		0.964496
128157	13.9445	0.98838		0.984506		0.990704
128156	25.3668	0.978861		0.971815		0.983089
128155	64.678	0.946102		0.928136		0.956881
128154	103.989	0.913342		0.884456		0.930674
128153	143.3	0.880583		0.840777		0.904466
128152	182.612	0.847824		0.797098		0.878259
128151	221.923	0.815064		0.753419		0.852051
128150	261.234	0.782305		0.70974		0.825844
128149	300.545	0.749546		0.666061		0.799636
128148	339.856	0.716786		0.622382		0.773429
128147	379.168	0.684027		0.578703		0.747222
128146	418.479	0.651268		0.535023		0.721014
128145	457.79	0.618508		0.491344		0.694807
128144	497.101	0.585749		0.447665		0.668599
128143	536.412	0.55299		0.403986		0.642392
128142	545.406	0.545495		0.393993		0.636396
128141	506.095	0.578254		0.437672		0.662603
128140	466.784	0.611013		0.481351		0.688811
128139	427.473	0.643773		0.52503		0.715018
128138	388.161	0.676532		0.568709		0.741226
128137	348.85	0.709291		0.612389		0.767433
128136	309.539	0.742051		0.656068		0.793641
128135	270.228	0.77481		0.699747		0.819848
128134	230.917	0.807569		0.743426		0.846055
128133	191.606	0.840329		0.787105		0.872263
128132	791.632	0.340307		0.120409		0.472246
128131	756.734	0.369388		0.159184		0.49551
128130	721.837	0.398469		0.197959		0.518775
128129	686.94	0.42755		0.236733		0.54204
128128	652.043	0.456631		0.275508		0.565305
128127	617.146	0.485712		0.314282		0.588569
128126	582.249	0.514793		0.353057		0.611834
128125	547.35	0.543875		0.391834		0.6351
128124	475.998	0.603335		0.471113		0.682668
128123	541.415	0.548821		0.398427		0.639056
128122	576.322	0.519731		0.359642		0.615785
128121	611.229	0.490642		0.320856		0.592514
128120	646.136	0.461553		0.282071		0.569243
128119	681.043	0.432464		0.243285		0.545971
128118	715.95	0.403375		0.2045		0.5227
128117	750.857	0.374286		0.165714		0.499429
128116	757.692	0.36859		0.15812		0.494872
128115	820.672	0.316106		0.0881419		0.452885
128114	855.579	0.287017		0.0493564		0.429614
128113	890.486	0.257928		0.0105709		0.406343
128112	925.393	0.228839		0		0.383071
128111	960.3	0.19975		0		0.3598
128110	995.207	0.170661		0		0.336529
128107	675.278	0.437268		0.249691		0.549815
128106	636.017	0.469986		0.293315		0.575989
128105	587.72	0.510233		0.346978		0.608187
128104	548.458	0.542951		0.390602		0.634361
128103	509.197	0.575669		0.434226		0.660536
128102	469.935	0.608388		0.47785		0.68671
128101	430.673	0.641106		0.521474		0.712884
128100	594.776	0.504353		0.339138		0.603483
128099	621.937	0.48172		0.308959		0.585376
128098	656.839	0.452634		0.270179		0.562107
128097	691.803	0.423498		0.23133		0.538798
128096	726.696	0.39442		0.19256		0.515536
128095	761.585	0.365346		0.153794		0.492277
128094	796.474	0.336272		0.115029		0.469017
128093	831.368	0.307193		0.0762576		0.445755
128092	866.265	0.278113		0.0374834		0.42249
128091	901.162	0.249032		0		0.399226
128090	937.715	0.218571		0		0.374857
128089	972.613	0.189489		0		0.351591
128088	1007.51	0.160407		0		0.328325
128087	1042.41	0.131325		0		0.30506
128086	1018.41	0.151324		0		0.321059
128085	983.513	0.180406		0		0.344325
128084	948.614	0.209488		0		0.36759
128083	913.716	0.23857		0		0.390856
128082	879.509	0.267076		0.0227675		0.41366
128081	914.412	0.23799		0		0.390392
128080	949.314	0.208905		0		0.367124
128079	984.216	0.17982		0		0.343856
128078	978.451	0.184624		0		0.347699
128077	777.329	0.352226		0.136301		0.481781
128076	734.632	0.387806		0.183742		0.510245
128075	695.322	0.420565		0.22742		0.536452
128074	656.013	0.453323		0.271097		0.562658
128073	616.703	0.486081		0.314775		0.588865
128072	577.393	0.518839		0.358452		0.615071
128071	538.083	0.551598		0.40213		0.641278
128070	498.773	0.584356		0.445808		0.667485
128069	237.207	0.802327		0.736436		0.841862
128068	202.295	0.831421		0.775228		0.865137
128067	167.383	0.860514		0.814019		0.888412
128066	132.47	0.889608		0.852811		0.911687
128065	97.5578	0.918702		0.891602		0.934961
128064	62.6455	0.947795		0.930394		0.958236
128061	958.001	0.201666		0		0.361333
128057	895.74	0.25355		0.00473304		0.40284
128052	1121.14	0.0657179		0		0.252574
128045	1026.03	0.144974		0		0.315979
128044	1091.4	0.0905004		0		0.2724
128043	1126.31	0.0614117		0		0.249129
128042	1161.21	0.0323231		0		0.225858
128041	1196.12	0.0032345		0		0.202588
128040	1231.02	0		0		0.179317
128039	1265.93	0		0		0.156046
128038	1300.84	0		0		0.132775
128037	1335.74	0		0		0.109504
128036	1329.28	0		0		0.11381
128035	1294.38	0		0		0.137081
128034	1259.47	0		0		0.160352
128033	1224.57	0		0		0.183623
128032	1189.66	0.00861712		0		0.206894
128031	1154.75	0.0377057		0		0.230165
128030	692.217	0.423153		0.23087		0.538522
128029	731.527	0.390394		0.187192		0.512315
128028	770.838	0.357635		0.143513		0.486108
128027	810.149	0.324876		0.0998344		0.459901
128026	849.46	0.292117		0.0561558		0.433693
128025	888.771	0.259358		0.0124771		0.407486
128024	928.081	0.226599		0		0.381279
128023	958.406	0.201329		0		0.361063
128022	919.098	0.234085		0		0.387268
128021	879.787	0.266844		0.0224588		0.413475
128020	840.476	0.299603		0.0661376		0.439683
128019	801.165	0.332362		0.109816		0.46589
128018	761.854	0.365121		0.153495		0.492097
128017	722.543	0.397881		0.197174		0.518304
128016	1361.3	0		0		0.0924641
128015	1321.96	0		0		0.118695
128014	1282.65	0		0		0.144902
128013	1243.34	0		0		0.17111
128012	1204.02	0		0		0.197317
128011	1164.71	0.0294047		0		0.223524
128010	1125.4	0.0621635		0		0.249731
128009	214.879	0.820934		0.761246		0.856747
128008	172.111	0.856574		0.808766		0.885259
128007	129.429	0.892143		0.85619		0.913714
128006	90.1195	0.9249		0.899867		0.93992
128005	50.8356	0.957637		0.943516		0.96611
128004	11.7453	0.990212		0.98695		0.99217
128003	19.5349	0.983721		0.978295		0.986977
128002	34.8261	0.970978		0.961304		0.976783
128001	3.61184	0.99699		0.995987		0.997592
128000	55.127	0.954061		0.938748		0.963249
127999	98.2077	0.91816		0.89088		0.934528
127995	217.516	0.818737		0.758316		0.854989
127993	409.18	0.659017		0.545356		0.727214
127992	373.743	0.688548		0.58473		0.750838
127991	338.648	0.717793		0.623724		0.774235
127990	537.722	0.551898		0.402531		0.641519
127989	502.32	0.5814		0.441866		0.66512
127988	467.086	0.610762		0.481015		0.688609
127987	143.247	0.880627		0.840836		0.904502
127986	179.343	0.850547		0.80073		0.880438
127985	386.276	0.678103		0.570804		0.742483
127984	347.042	0.710798		0.614398		0.768639
127976	432.182	0.639848		0.519798		0.711879
127965	643.145	0.464046		0.285394		0.571237
127962	302.259	0.748117		0.664156		0.798494
127961	334.72	0.721067		0.628089		0.776853
127960	394.091	0.67159		0.562121		0.737272
127959	428.954	0.642539		0.523385		0.714031
127958	463.797	0.613503		0.48467		0.690802
127957	498.651	0.584458		0.445943		0.667566
127956	533.55	0.555375		0.407167		0.6443
127948	572.621	0.522816		0.363754		0.618253
127947	609.061	0.492449		0.323265		0.593959
127946	645.654	0.461955		0.282607		0.569564
127945	682.606	0.431161		0.241549		0.544929
127944	720.878	0.399269		0.199025		0.519415
127943	759.143	0.367381		0.156507		0.493904
127942	800.416	0.332987		0.110649		0.466389
127941	839.517	0.300402		0.0672033		0.440322
127940	878.618	0.267819		0.0237583		0.414255
127939	917.718	0.235235		0		0.388188
127938	956.819	0.202651		0		0.362121
127937	996.04	0.169967		0		0.335973
127936	975.476	0.187103		0		0.349682
127935	935.133	0.220723		0		0.376578
127934	895.985	0.253346		0.00446111		0.402677
127933	856.083	0.286598		0.048797		0.429278
127932	816.925	0.319229		0.0923057		0.455383
127931	777.9	0.35175		0.135666		0.4814
127930	737.068	0.385777		0.181036		0.508622
127929	698.799	0.417667		0.223557		0.534134
127928	682.049	0.431626		0.242168		0.545301
127927	717.551	0.402041		0.202721		0.521633
127926	759.741	0.366882		0.155843		0.493506
127925	798.715	0.334405		0.112539		0.467524
127924	837.795	0.301837		0.0691162		0.44147
127923	878.93	0.267559		0.0234114		0.414047
127922	918.156	0.23487		0		0.387896
127921	959.679	0.200267		0		0.360214
127920	998.811	0.167657		0		0.334126
127919	972.453	0.189623		0		0.351698
127918	933.351	0.222207		0		0.377766
127917	894.25	0.254792		0.00638885		0.403833
127916	855.149	0.287376		0.0498346		0.429901
127915	816.047	0.319961		0.0932809		0.455969
127914	776.946	0.352545		0.136727		0.482036
127913	734.34	0.38805		0.184066		0.51044
127912	692.69	0.422758		0.230344		0.538207
127911	655.71	0.453575		0.271434		0.56286
127910	618.897	0.484252		0.312336		0.587402
127909	582.07	0.514941		0.353255		0.611953
127908	587.937	0.510053		0.346737		0.608042
127907	627.238	0.477302		0.303069		0.581841
127906	666.539	0.444551		0.259401		0.555641
127905	705.84	0.4118		0.215733		0.52944
127904	745.141	0.379049		0.172066		0.503239
127903	784.442	0.346298		0.128398		0.477039
127902	823.743	0.313547		0.0847299		0.450838
127901	863.044	0.280797		0.041062		0.424637
127900	898.738	0.251051		0.00140177		0.400841
127899	859.432	0.283807		0.0450756		0.427045
127898	820.126	0.316562		0.0887494		0.45325
127897	952.211	0.206491		0		0.365193
127896	956.192	0.203174		0		0.362539
127895	1037.15	0.135711		0		0.308569
127894	1076.21	0.103162		0		0.282529
127893	1111.93	0.0733931		0		0.258714
127892	1083.57	0.0970212		0		0.277617
127891	513.547	0.572044		0.429393		0.657636
127890	441.066	0.632445		0.509927		0.705956
127889	401.982	0.665015		0.553354		0.732012
127888	362.855	0.697621		0.596828		0.758097
127887	301.662	0.748615		0.66482		0.798892
127886	163.842	0.863465		0.817953		0.890772
127885	741.222	0.382315		0.17642		0.505852
127884	691.293	0.423922		0.231896		0.539138
127883	652.094	0.456588		0.275451		0.565271
127882	612.888	0.48926		0.319014		0.591408
127881	573.979	0.521684		0.362246		0.617348
127880	537.357	0.552203		0.402937		0.641762
127879	498.126	0.584895		0.446526		0.667916
127878	442.784	0.631013		0.508018		0.704811
127877	780.649	0.349459		0.132612		0.479567
127876	798.232	0.334807		0.113076		0.467845
127875	833.134	0.305722		0.0742956		0.444577
127874	868.036	0.276637		0.0355157		0.421309
127873	843.421	0.297149		0.062865		0.437719
127872	808.519	0.326234		0.101645		0.460987
127871	773.617	0.355319		0.140425		0.484255
127870	738.715	0.384404		0.179205		0.507523
127869	703.813	0.413489		0.217985		0.530791
127868	668.911	0.442574		0.256765		0.554059
127867	634.009	0.471659		0.295545		0.577327
127866	599.107	0.500744		0.334325		0.600595
127865	564.205	0.529829		0.373105		0.623863
127864	529.303	0.558914		0.411885		0.647131
127863	494.401	0.587999		0.450665		0.670399
127862	596.697	0.502752		0.337003		0.602202
127861	596.725	0.502729		0.336972		0.602183
127860	596.754	0.502705		0.33694		0.602164
127859	743.841	0.380132		0.17351		0.504106
127858	810.902	0.324248		0.0989979		0.459399
127857	845.778	0.295185		0.0602466		0.436148
127856	879.092	0.267423		0.023231		0.413939
127855	844.216	0.296486		0.061982		0.437189
127854	809.34	0.32555		0.100733		0.46044
127853	774.465	0.354613		0.139484		0.48369
127852	739.588	0.383676		0.178235		0.506941
127851	704.484	0.41293		0.21724		0.530344
127850	669.581	0.442016		0.256021		0.553613
127849	634.678	0.471102		0.294802		0.576881
127848	599.775	0.500188		0.333584		0.60015
127847	564.872	0.529274		0.372365		0.623419
127846	529.968	0.55836		0.411146		0.646688
127845	495.065	0.587446		0.449928		0.669957
127842	314.445	0.737962		0.650616		0.79037
127841	283.96	0.763367		0.684489		0.810693
127840	255.081	0.787432		0.716577		0.829946
127839	391.662	0.673615		0.56482		0.738892
127838	418.057	0.651619		0.535492		0.721295
127837	381.852	0.68179		0.57572		0.745432
127836	345.646	0.711961		0.615949		0.769569
127835	747.254	0.377288		0.169718		0.501831
127834	756.797	0.369336		0.159114		0.495469
127833	791.945	0.340046		0.120061		0.472036
127832	827.091	0.310758		0.0810102		0.448606
127831	862.236	0.28147		0.0419597		0.425176
127830	897.41	0.252159		0.00287803		0.401727
127829	914.323	0.238064		0		0.390451
127828	879.115	0.267405		0.0232061		0.413924
127827	829.715	0.30857		0.0780939		0.446856
127826	794.354	0.338038		0.117384		0.470431
127825	758.984	0.367514		0.156685		0.494011
127822	793.123	0.339064		0.118752		0.471251
127821	632.76	0.4727		0.296933		0.57816
127820	618.425	0.484645		0.312861		0.587716
127819	627.774	0.476855		0.302474		0.581484
127818	664.878	0.445935		0.261247		0.556748
127817	299.121	0.750732		0.667643		0.800586
127816	263.959	0.780034		0.706713		0.824028
127815	228.796	0.809337		0.745782		0.847469
127814	272.566	0.772862		0.697149		0.818289
127813	233.801	0.805166		0.740221		0.844133
127812	195.036	0.83747		0.783293		0.869976
127811	138.002	0.884999		0.846665		0.907999
127810	99.659	0.916951		0.889268		0.933561
127809	60.0883	0.949926		0.933235		0.959941
127808	14.5488	0.987876		0.983835		0.990301
127807	22.7328	0.981056		0.974741		0.984845
127806	59.6904	0.950258		0.933677		0.960206
127805	96.3877	0.919677		0.892903		0.935742
127804	127.287	0.893928		0.85857		0.915142
127803	162.79	0.864342		0.819123		0.891474
127802	154.508	0.871243		0.828324		0.896995
127801	115.216	0.903987		0.871983		0.92319
127800	75.9232	0.936731		0.915641		0.949385
127799	42.5726	0.964523		0.952697		0.971618
127798	168.76	0.859367		0.812489		0.887494
127797	133.357	0.888869		0.851825		0.911095
127796	97.7675	0.918527		0.891369		0.934822
127795	62.4766	0.947936		0.930582		0.958349
127794	27.2157	0.97732		0.96976		0.981856
127793	8.03708	0.993302		0.99107		0.994642
127792	43.2619	0.963948		0.951931		0.971159
[truncated: 3,446 more rows]
