# Supplementary material for: Assessing elderly walkability to urban parks using mobility analysis and multi-source data: a case study of central Fuzhou, China
Source: Sci Rep. 2026 Apr 29;16:13685. doi: 10.1038/s41598-026-41060-x (PMC13125228; doi:10.1038/s41598-026-41060-x)
Supplement: Supplementary file 2 — Supplementary Material 2 [file 41598_2026_41060_MOESM2_ESM.xlsx]

## Sheet: Weight Sensitivity
Supplementary Table 2. Weight sensitivity.
Legend: Sensitivity analysis of composite accessibility to variations in indicator weights. The table summarizes the weight perturbation scenarios and the resulting changes in composite accessibility, while keeping the input data and other settings unchanged.
ID	Physical Score	Perceptual Score	Composite Score	60/40 Baseline	50/50 Baseline	80/20 Baseline	Weight Sensitivity (Pearson r)
224773	0.986392	0.495669	0.691959	0.809732	0.839176	0.750845	60/40 vs 50/50	60/40 vs 80/20
224748	0.280193	0.509068	0.417518	0.362588	0.348856	0.390053	0.99981	0.998634
224507	0.552813	0.466273	0.500889	0.521658	0.526851	0.511274
224506	0.613708	0.439638	0.509266	0.551043	0.561487	0.530154
224505	0.646136	0.466653	0.538446	0.581522	0.592291	0.559984
162091	0.55131	0.494474	0.517208	0.530849	0.534259	0.524029
162090	0.522218	0.521549	0.521817	0.521977	0.522018	0.521897
162089	0.493126	0.456917	0.471401	0.480091	0.482263	0.475746
162088	0.464035	0.426227	0.44135	0.450424	0.452692	0.445887
162087	0.434943	0.468299	0.454957	0.446951	0.44495	0.450954
162086	0.405851	0.473489	0.446434	0.430201	0.426142	0.438317
162085	0.376759	0.445151	0.417794	0.40138	0.397277	0.409587
162084	0.347667	0.440886	0.403598	0.381226	0.375633	0.392412
162083	0.303135	0.497179	0.419561	0.372991	0.361348	0.396276
162082	0.352819	0.498957	0.440502	0.405428	0.39666	0.422965
162081	0.38191	0.459984	0.428754	0.410017	0.405332	0.419386
162080	0.411002	0.459318	0.439992	0.428396	0.425497	0.434194
162079	0.440094	0.461017	0.452648	0.447626	0.446371	0.450137
162078	0.469186	0.436148	0.449363	0.457292	0.459275	0.453328
162077	0.498278	0.529821	0.517203	0.509633	0.50774	0.513418
162076	0.527369	0.515345	0.520155	0.523041	0.523762	0.521598
162070	0	0.511438	0.306863	0.184118	0.153431	0.24549
162069	0	0.534117	0.32047	0.192282	0.160235	0.256376
162068	0	0.542009	0.325205	0.195123	0.162603	0.260164
162067	0.0195515	0.545552	0.335152	0.208912	0.177352	0.272032
162066	0.048643	0.534762	0.340314	0.223646	0.194479	0.28198
162065	0.0777347	0.533242	0.351039	0.241717	0.214387	0.296378
162064	0.106826	0.486677	0.334737	0.243572	0.220781	0.289154
162063	0.135918	0.506743	0.358413	0.269415	0.247165	0.313914
162062	0.165009	0.506884	0.370134	0.288084	0.267572	0.329109
162061	0.194101	0.534864	0.398559	0.316776	0.29633	0.357667
162060	0.223193	0.540222	0.41341	0.337323	0.318301	0.375366
162059	0.252284	0.546806	0.428997	0.358312	0.340641	0.393655
162058	0.281376	0.512481	0.420039	0.364574	0.350707	0.392306
162057	0	0.513579	0.308147	0.184888	0.154074	0.246518
162056	0	0.515035	0.309021	0.185412	0.15451	0.247217
162055	0	0.564752	0.338851	0.203311	0.169426	0.271081
162054	0	0.546598	0.327959	0.196775	0.163979	0.262367
162053	0	0.510873	0.306524	0.183914	0.153262	0.245219
162052	0	0.521816	0.313089	0.187854	0.156545	0.250472
162051	0	0.501586	0.300951	0.180571	0.150476	0.240761
162050	0	0.53611	0.321666	0.193	0.160833	0.257333
162049	0	0.483327	0.289996	0.173998	0.144998	0.231997
162048	0	0.511532	0.306919	0.184151	0.153459	0.245535
162047	0	0.496707	0.298024	0.178815	0.149012	0.23842
162046	0	0.520094	0.312057	0.187234	0.156028	0.249645
162045	0	0.509834	0.3059	0.18354	0.15295	0.24472
162044	0	0.514585	0.308751	0.185251	0.154376	0.247001
162043	0	0.521477	0.312886	0.187732	0.156443	0.250309
162042	0	0.513723	0.308234	0.18494	0.154117	0.246587
162041	0	0.48995	0.29397	0.176382	0.146985	0.235176
162040	0.289689	0.476688	0.401888	0.357008	0.345788	0.379448
162039	0.260597	0.467591	0.384793	0.335115	0.322695	0.359954
162038	0.231505	0.507796	0.39728	0.33097	0.314393	0.364125
162037	0.202414	0.488996	0.374363	0.305583	0.288388	0.339973
162036	0.173322	0.482088	0.358582	0.284478	0.265952	0.32153
162035	0.14423	0.473801	0.341972	0.262876	0.243101	0.302424
162034	0.115138	0.485644	0.337442	0.248521	0.22629	0.292981
162033	0.0860468	0.469587	0.316171	0.224121	0.201109	0.270146
162032	0.0569551	0.493117	0.318652	0.213973	0.187804	0.266313
162031	0.0278635	0.554767	0.344006	0.217549	0.185935	0.280777
162030	0	0.493895	0.296337	0.177802	0.148169	0.23707
162029	0	0.517288	0.310373	0.186224	0.155186	0.248298
162028	0	0.498838	0.299303	0.179582	0.149651	0.239442
161884	0	0.518156	0.310894	0.186536	0.155447	0.248715
161883	0	0.54496	0.326976	0.196186	0.163488	0.261581
161882	0	0.498363	0.299018	0.179411	0.149509	0.239214
161746	0.495527	0.444308	0.464795	0.477088	0.480161	0.470942
161081	0.542404	0.473117	0.500832	0.517461	0.521618	0.509146
161080	0.596839	0.526508	0.55464	0.57152	0.57574	0.56308
161079	0.629554	0.442763	0.517479	0.562309	0.573517	0.539894
161078	0.543035	0.471276	0.49998	0.517202	0.521507	0.508591
161077	0.451052	0.40534	0.423625	0.434596	0.437339	0.42911
161076	0.332283	0.429344	0.39052	0.367225	0.361402	0.378872
161075	0.365022	0.38016	0.374105	0.370472	0.369563	0.372288
161074	0.397937	0.474907	0.444119	0.425646	0.421028	0.434882
160910	0.428766	0.471459	0.454382	0.444135	0.441574	0.449258
160909	0.399995	0.551286	0.49077	0.45446	0.445383	0.472615
160908	0.429085	0.570187	0.513746	0.479882	0.471416	0.496814
160907	0.458175	0.512424	0.490725	0.477705	0.47445	0.484215
160906	0.487264	0.530879	0.513433	0.502966	0.500349	0.5082
160905	0.516354	0.526822	0.522635	0.520122	0.519494	0.521379
160904	0.545444	0.469661	0.499974	0.518162	0.522709	0.509068
160903	0.574533	0.529295	0.547391	0.558248	0.560962	0.552819
160902	0.570083	0.513862	0.536351	0.549844	0.553217	0.543097
160901	0.560942	0.549216	0.553906	0.55672	0.557424	0.555313
160900	0.531852	0.557308	0.547126	0.541016	0.539489	0.544071
160899	0.502762	0.492582	0.496654	0.499097	0.499708	0.497875
160898	0.473672	0.468234	0.470409	0.471714	0.472041	0.471062
160897	0.444582	0.499066	0.477272	0.464196	0.460927	0.470734
160896	0.415493	0.513436	0.474259	0.450752	0.444876	0.462506
160895	0.413269	0.500456	0.465581	0.444656	0.439425	0.455118
160847	0.587007	0.488313	0.52779	0.551477	0.557399	0.539634
160846	0.616094	0.50366	0.548634	0.575618	0.582364	0.562126
160845	0.645181	0.498054	0.556905	0.592215	0.601043	0.57456
160844	0.674268	0.512693	0.577323	0.616101	0.625795	0.596712
160843	0.703354	0.482015	0.570551	0.623672	0.636953	0.597111
160842	0.732441	0.47421	0.577503	0.639478	0.654972	0.60849
160841	0.761528	0.508871	0.609934	0.670572	0.685731	0.640253
160840	0.395821	0.532785	0.477999	0.445128	0.43691	0.461563
160839	0.424675	0.521821	0.482962	0.459647	0.453819	0.471305
160838	0.453745	0.476106	0.467162	0.461795	0.460454	0.464479
160837	0.505468	0.469307	0.483771	0.49245	0.494619	0.48811
160836	0.534554	0.487533	0.506341	0.517627	0.520448	0.511984
160835	0.200635	0.467488	0.360747	0.296703	0.280691	0.328725
160834	0.220564	0.481721	0.377259	0.314581	0.298911	0.34592
160833	0.249651	0.488137	0.392742	0.335506	0.321197	0.364124
160832	0.278738	0.468594	0.392652	0.347086	0.335695	0.369869
160831	0.307824	0.460881	0.399658	0.362925	0.353741	0.381292
160830	0.336911	0.430056	0.392798	0.370444	0.364855	0.381621
160829	0.365998	0.483962	0.436777	0.408465	0.401387	0.422621
160828	0.395085	0.50431	0.46062	0.434406	0.427852	0.447513
160827	0.424172	0.474416	0.454318	0.442259	0.439245	0.448289
160826	0.453258	0.473186	0.465215	0.460432	0.459237	0.462824
160825	0.482345	0.497674	0.491543	0.487864	0.486944	0.489703
160824	0.511432	0.500517	0.504883	0.507503	0.508157	0.506193
160823	0.271488	0.533775	0.428861	0.365912	0.350174	0.397386
160822	0.23873	0.518747	0.40674	0.339536	0.322735	0.373138
160821	0.205971	0.486904	0.374531	0.307107	0.290251	0.340819
160820	0.173212	0.505587	0.372637	0.292867	0.272925	0.332752
160819	0.140454	0.507514	0.36069	0.272596	0.250572	0.316643
160818	0.107695	0.505929	0.346635	0.251059	0.227165	0.298847
160817	0.503126	0.466948	0.481419	0.490102	0.492272	0.48576
160816	0.470371	0.457693	0.462764	0.465807	0.466568	0.464285
160815	0.437616	0.511915	0.482195	0.464364	0.459906	0.473279
160814	0.404861	0.498293	0.46092	0.438497	0.432891	0.449709
160813	0.372107	0.508608	0.454007	0.421247	0.413057	0.437627
160812	0.339352	0.448414	0.404789	0.378614	0.372071	0.391702
160811	0.503292	0.515187	0.510429	0.507574	0.506861	0.509002
160810	0.470536	0.470754	0.470667	0.470615	0.470602	0.470641
160809	0.437781	0.504749	0.477962	0.46189	0.457872	0.469926
160808	0.405025	0.490178	0.456117	0.43568	0.430571	0.445899
160807	0.37227	0.49697	0.44709	0.417162	0.40968	0.432126
160806	0.339514	0.495975	0.433391	0.39584	0.386453	0.414616
160805	0.271173	0.525947	0.424037	0.362891	0.347605	0.393464
160804	0.238414	0.527551	0.411896	0.342503	0.325155	0.3772
160803	0.205655	0.495154	0.379354	0.309875	0.292505	0.344615
160802	0.172897	0.497289	0.367532	0.289678	0.270215	0.328605
160801	0.140138	0.517408	0.3665	0.275955	0.253319	0.321227
160800	0.107379	0.508247	0.3479	0.251692	0.22764	0.299796
160799	0.77681	0.487619	0.603296	0.672702	0.690053	0.637999
160798	0.747724	0.483595	0.589246	0.652637	0.668485	0.620942
160797	0.718637	0.525974	0.60304	0.649279	0.660838	0.626159
160796	0.689511	0.515858	0.585319	0.626996	0.637415	0.606157
160795	0.66042	0.529814	0.582056	0.613402	0.621238	0.597729
160794	0.105732	0.478457	0.329367	0.239913	0.21755	0.28464
160793	0.0766695	0.469639	0.312451	0.218138	0.19456	0.265295
160792	0.0475824	0.46503	0.298051	0.197864	0.172817	0.247957
160791	0.0657053	0.505755	0.329735	0.224123	0.19772	0.276929
160790	0.0949487	0.490873	0.332504	0.237482	0.213726	0.284993
160789	0.330189	0.502384	0.433506	0.392179	0.381848	0.412843
160788	0.301102	0.470598	0.4028	0.362121	0.351951	0.38246
160787	0.272016	0.494924	0.405761	0.352263	0.338888	0.379012
160786	0.242929	0.454769	0.370033	0.319192	0.306481	0.344612
160785	0.213843	0.466315	0.365326	0.304733	0.289584	0.335029
160784	0.184756	0.480668	0.362303	0.291284	0.27353	0.326794
160783	0.15567	0.478978	0.349655	0.272061	0.252662	0.310858
160782	0.511535	0.472765	0.488273	0.497578	0.499904	0.492925
160781	0.482448	0.447556	0.461513	0.469887	0.471981	0.4657
160780	0.453361	0.442564	0.446883	0.449474	0.450122	0.448179
160779	0.424275	0.439176	0.433216	0.429639	0.428745	0.431427
160778	0.395188	0.44223	0.423413	0.412123	0.409301	0.417768
160777	0.366101	0.438277	0.409407	0.392084	0.387754	0.400745
160776	0.337014	0.465255	0.413959	0.383181	0.375487	0.39857
160775	0.307927	0.43561	0.384537	0.353893	0.346232	0.369215
160774	0.278841	0.449253	0.381088	0.340189	0.329964	0.360638
160773	0.249754	0.464724	0.378736	0.327143	0.314245	0.35294
160772	0.220667	0.452913	0.360014	0.304275	0.290341	0.332145
160771	0.200533	0.451889	0.351346	0.291021	0.275939	0.321184
160770	0.245922	0.503469	0.40045	0.338639	0.323186	0.369544
160642	0.451123	0.421419	0.433301	0.44043	0.442212	0.436865
160641	0.333961	0.449112	0.403052	0.375416	0.368507	0.389234
160640	0.366711	0.440842	0.411189	0.393398	0.38895	0.402294
160639	0.399363	0.382553	0.389277	0.393311	0.39432	0.391294
160638	0.59689	0.509967	0.544736	0.565598	0.570813	0.555167
160637	0.629629	0.455082	0.524901	0.566792	0.577265	0.545846
160636	0.662672	0.421678	0.518076	0.575914	0.590374	0.546995
160635	0.695001	0.453148	0.549889	0.607934	0.622445	0.578911
160626	0.791931	0.472911	0.600519	0.677084	0.696225	0.638802
160625	0.824185	0.464903	0.608616	0.694844	0.716401	0.65173
160624	0.855738	0.36477	0.561157	0.678989	0.708447	0.620073
160623	0.893143	0.498163	0.656155	0.75095	0.774649	0.703553
160622	0.924879	0.406533	0.613871	0.738274	0.769375	0.676073
160621	0.956602	0.426222	0.638374	0.765665	0.797488	0.702019
160617	0.623928	0.495637	0.546953	0.577743	0.58544	0.562348
160616	0.594746	0.513796	0.546176	0.565604	0.570461	0.55589
160615	0.565533	0.532556	0.545747	0.553661	0.55564	0.549704
160614	0.53632	0.510636	0.520909	0.527074	0.528615	0.523991
160613	0.507116	0.51069	0.509261	0.508403	0.508188	0.508832
160612	0.477913	0.494377	0.487792	0.48384	0.482853	0.485816
160611	0.448686	0.473542	0.4636	0.457634	0.456143	0.460617
160610	0.419453	0.482468	0.457262	0.442138	0.438357	0.4497
160609	0.0609921	0.485394	0.315633	0.213777	0.188313	0.264705
160608	0.0330111	0.513453	0.321276	0.20597	0.177144	0.263623
160607	0.0773165	0.50078	0.331395	0.229764	0.204356	0.280579
160606	0.110076	0.504442	0.346696	0.252048	0.228386	0.299372
160605	0.142835	0.479816	0.345023	0.264148	0.243929	0.304586
160604	0.175594	0.484755	0.361091	0.286892	0.268342	0.323991
160603	0.547053	0.532089	0.538075	0.541666	0.542564	0.53987
160602	0.532942	0.500915	0.513725	0.521412	0.523333	0.517569
160601	0.503855	0.490859	0.496057	0.499176	0.499956	0.497617
160600	0.474768	0.421399	0.442747	0.455555	0.458757	0.449151
160599	0.494396	0.508222	0.502691	0.499373	0.498544	0.501032
160598	0.0771089	0.498294	0.32982	0.228735	0.203464	0.279278
160597	0.109868	0.4758	0.329428	0.241604	0.219648	0.285516
160596	0.142627	0.488943	0.350417	0.267301	0.246522	0.308859
160595	0.175386	0.482903	0.359896	0.286092	0.267641	0.322994
160594	0.0610595	0.518011	0.33523	0.225562	0.198145	0.280396
160593	0.0329438	0.527619	0.329749	0.211027	0.181346	0.270388
160592	0.77595	0.520425	0.622635	0.683961	0.699292	0.653298
160591	0.734937	0.509939	0.599938	0.653938	0.667438	0.626938
160590	0.76818	0.505611	0.610638	0.673655	0.689409	0.642147
160589	0.735433	0.502058	0.595408	0.651418	0.66542	0.623413
160588	0.430674	0.477475	0.458754	0.447522	0.444714	0.453138
160587	0.40584	0.460224	0.43847	0.425418	0.422155	0.431944
160586	0.376749	0.468066	0.431539	0.409623	0.404144	0.420581
160585	0.347658	0.481571	0.428006	0.395867	0.387832	0.411936
160584	0.318566	0.49013	0.421504	0.380329	0.370035	0.400917
160583	0.289475	0.515076	0.424836	0.370691	0.357155	0.397763
160582	0.260383	0.507461	0.40863	0.349331	0.334506	0.378981
160581	0.231291	0.498865	0.391836	0.327618	0.311563	0.359727
160580	0.2022	0.509448	0.386549	0.312809	0.294374	0.349679
160579	0.173108	0.51383	0.377541	0.295768	0.275324	0.336654
160578	0.144016	0.518327	0.368603	0.278768	0.256309	0.323685
160577	0.114924	0.502335	0.347371	0.254392	0.231148	0.300882
160576	0.0858329	0.490846	0.328841	0.231638	0.207337	0.280239
160575	0.0567418	0.521028	0.335313	0.223885	0.196028	0.279599
160574	0.0766208	0.457812	0.305336	0.21385	0.190978	0.259593
160573	0.434979	0.519321	0.485584	0.465342	0.460281	0.475463
160572	0.405888	0.494341	0.45896	0.437731	0.432424	0.448346
160571	0.376798	0.526106	0.466383	0.430549	0.421591	0.448466
160570	0.347707	0.51072	0.445514	0.406391	0.39661	0.425953
160569	0.318615	0.507195	0.431763	0.386504	0.375189	0.409133
160568	0.289523	0.525865	0.431328	0.374606	0.360426	0.402967
160567	0.260432	0.509682	0.409982	0.350162	0.335207	0.380072
160566	0.23134	0.501477	0.393422	0.328589	0.312381	0.361006
160565	0.202249	0.521512	0.393807	0.317183	0.298028	0.355495
160564	0.173157	0.538027	0.392079	0.30451	0.282618	0.348295
160563	0.144065	0.542313	0.383014	0.287435	0.26354	0.335224
160562	0.114974	0.524094	0.360446	0.262257	0.23771	0.311351
160561	0.0858821	0.515125	0.343428	0.240409	0.214655	0.291919
160560	0.0567912	0.506766	0.326776	0.218782	0.191784	0.272779
160559	0.0765715	0.493516	0.326738	0.226672	0.201655	0.276705
160558	0.129167	0.492554	0.347199	0.259986	0.238183	0.303593
160557	0.158259	0.481454	0.352176	0.274609	0.255217	0.313393
160556	0.18735	0.489526	0.368656	0.296134	0.278003	0.332395
160555	0.216442	0.495427	0.383833	0.316877	0.300138	0.350355
160554	0.245534	0.490395	0.392451	0.333684	0.318992	0.363067
160553	0.274625	0.463693	0.388066	0.34269	0.331346	0.365378
160552	0.303717	0.48974	0.415331	0.370685	0.359524	0.393008
160551	0.332809	0.475014	0.418132	0.384003	0.37547	0.401067
160550	0.3619	0.4422	0.41008	0.390808	0.38599	0.400444
160549	0.390992	0.42571	0.411823	0.40349	0.401407	0.407657
160548	0.420083	0.459102	0.443495	0.43413	0.431789	0.438812
160547	0.449173	0.44181	0.444755	0.446522	0.446964	0.445639
160546	0.478257	0.482429	0.48076	0.479759	0.479508	0.480259
160545	0.50734	0.479967	0.490916	0.497486	0.499128	0.494201
160544	0.536424	0.505974	0.518154	0.525462	0.527289	0.521808
160543	0.12915	0.508627	0.356836	0.265761	0.242993	0.311299
160542	0.158241	0.498621	0.362469	0.280778	0.260355	0.321623
160541	0.187333	0.5053	0.378113	0.301801	0.282723	0.339957
160540	0.216424	0.517832	0.397269	0.324931	0.306847	0.3611
160539	0.245516	0.544116	0.424676	0.353012	0.335096	0.388844
160538	0.274608	0.486348	0.401652	0.350834	0.33813	0.376243
160537	0.303699	0.514684	0.43029	0.379654	0.366995	0.404972
160536	0.332791	0.474786	0.417988	0.383909	0.375389	0.400948
160535	0.361882	0.448668	0.413954	0.393125	0.387918	0.403539
160534	0.390974	0.448194	0.425306	0.411573	0.40814	0.41844
160533	0.420066	0.46117	0.444728	0.434863	0.432397	0.439796
160532	0.449155	0.437946	0.44243	0.44512	0.445793	0.443775
160531	0.478239	0.47711	0.477562	0.477833	0.4779	0.477697
160530	0.507322	0.483974	0.493313	0.498917	0.500318	0.496115
160529	0.536406	0.510759	0.521017	0.527173	0.528712	0.524095
160528	0.257635	0.465434	0.382314	0.332443	0.319975	0.357378
160527	0.295067	0.424204	0.372549	0.341557	0.333808	0.357053
160526	0.234377	0.477466	0.38023	0.321889	0.307304	0.35106
160525	0.248007	0.510168	0.405304	0.342385	0.326656	0.373845
160524	0.234215	0.481499	0.382585	0.323237	0.3084	0.352911
160523	0.420165	0.498364	0.467084	0.448317	0.443625	0.457701
160522	0.390747	0.479623	0.444073	0.422743	0.41741	0.433408
160521	0.36132	0.468195	0.425445	0.399795	0.393382	0.41262
160520	0.332052	0.457456	0.407294	0.377197	0.369673	0.392246
160519	0.304422	0.480352	0.40998	0.367757	0.357201	0.388868
160518	0.275948	0.520706	0.422803	0.364061	0.349375	0.393432
160517	0.250196	0.474131	0.384557	0.330812	0.317376	0.357685
160516	0.223874	0.477659	0.376145	0.315236	0.300009	0.345691
160515	0.19365	0.479167	0.36496	0.296436	0.279305	0.330698
160514	0.163896	0.467699	0.346178	0.273265	0.255037	0.309721
160513	0.13481	0.496359	0.351739	0.264968	0.243275	0.308354
160512	0.105222	0.528171	0.358992	0.257484	0.232107	0.308238
160511	0.0752843	0.46706	0.31035	0.216324	0.192817	0.263337
160510	0.0436873	0.471383	0.300305	0.197658	0.171996	0.248981
160509	0.0123606	0.483103	0.294806	0.181828	0.153583	0.238317
160508	0	0.46032	0.276192	0.165715	0.138096	0.220953
160507	0	0.429506	0.257704	0.154622	0.128852	0.206163
160506	0	0.441921	0.265153	0.159092	0.132576	0.212122
160505	0	0.442951	0.265771	0.159462	0.132885	0.212617
160504	0	0.412341	0.247405	0.148443	0.123702	0.197924
160503	0.811827	0.558734	0.659971	0.720713	0.735899	0.690342
160502	0.7834	0.579436	0.661022	0.709973	0.722211	0.685497
160501	0.754962	0.580842	0.65049	0.692279	0.702726	0.671384
160500	0.726243	0.562798	0.628176	0.667403	0.677209	0.647789
160499	0.697325	0.571037	0.621552	0.651861	0.659438	0.636706
160498	0.668311	0.545176	0.59443	0.623983	0.631371	0.609206
160497	0.639245	0.512145	0.562985	0.593489	0.601115	0.578237
160496	0.610148	0.468107	0.524923	0.559013	0.567536	0.541968
160495	0.581088	0.467444	0.512901	0.540176	0.546995	0.526539
160494	0.552043	0.496495	0.518714	0.532046	0.535379	0.52538
160493	0.523292	0.514864	0.518236	0.520258	0.520764	0.519247
160492	0.494653	0.52212	0.511133	0.504541	0.502893	0.507837
160491	0.46595	0.481167	0.47508	0.471428	0.470515	0.473254
160490	0.988053	0.523576	0.709366	0.820841	0.848709	0.765104
160489	0.963634	0.43572	0.646886	0.773585	0.80526	0.710236
160488	0.931419	0.430843	0.631073	0.751212	0.781246	0.691143
160487	0.875859	0.428803	0.607626	0.714919	0.741742	0.661272
160486	0.843581	0.434812	0.59832	0.696424	0.720951	0.647372
160485	0.811303	0.426341	0.580326	0.672717	0.695814	0.626521
160484	0.817374	0.414865	0.575868	0.672471	0.696621	0.62417
160483	0.849617	0.409466	0.585527	0.691163	0.717572	0.638345
160482	0.881955	0.465244	0.631928	0.731939	0.756942	0.681934
160481	0.915886	0.482574	0.655899	0.759894	0.785892	0.707896
160480	0.950091	0.454439	0.6527	0.771656	0.801396	0.712178
160479	0.982815	0.451089	0.663779	0.791393	0.823297	0.727586
160478	0.979702	0.465858	0.671395	0.794718	0.825549	0.733057
160477	0.917703	0.392162	0.602378	0.728508	0.760041	0.665443
160476	0.885336	0.408694	0.599351	0.713745	0.742343	0.656548
160475	0.359822	0.546759	0.471984	0.42712	0.415903	0.449552
160474	0.327125	0.506067	0.43449	0.391544	0.380808	0.413017
160473	0.294366	0.517054	0.427979	0.374534	0.361173	0.401256
160472	0.261608	0.503355	0.406656	0.348637	0.334132	0.377646
160471	0.228849	0.471008	0.374144	0.316026	0.301497	0.345085
160470	0.196091	0.500128	0.378513	0.305544	0.287302	0.342029
160469	0.163332	0.458497	0.340431	0.269592	0.251882	0.305011
160468	0.130574	0.513804	0.360512	0.268537	0.245543	0.314524
160467	0.0978153	0.526205	0.354849	0.252035	0.226332	0.303442
160466	0.0650568	0.486449	0.317892	0.216758	0.191475	0.267325
160465	0.0322983	0.517566	0.323459	0.206995	0.177879	0.265227
160464	0	0.557052	0.334231	0.200539	0.167116	0.267385
160463	0	0.500784	0.300471	0.180282	0.150235	0.240377
160462	0	0.523273	0.313964	0.188378	0.156982	0.251171
160461	0	0.509183	0.30551	0.183306	0.152755	0.244408
160460	0.0157968	0.529358	0.323934	0.200679	0.169865	0.262306
160459	0.0485554	0.547036	0.347644	0.228009	0.1981	0.287826
160458	0.0813139	0.510933	0.339086	0.235977	0.2102	0.287531
160457	0.114072	0.505422	0.348882	0.254958	0.231477	0.30192
160456	0.146831	0.489303	0.352314	0.270121	0.249573	0.311218
160455	0.179589	0.489026	0.365251	0.290987	0.27242	0.328119
160454	0.360035	0.477115	0.430283	0.402184	0.395159	0.416234
160453	0.327156	0.508282	0.435832	0.392361	0.381494	0.414097
160452	0.294397	0.45552	0.391071	0.352402	0.342734	0.371736
160451	0.261639	0.475928	0.390212	0.338783	0.325926	0.364498
160450	0.22888	0.466442	0.371417	0.314403	0.300149	0.34291
160449	0.196121	0.505956	0.382022	0.307662	0.289072	0.344842
160448	0.163363	0.458328	0.340342	0.26955	0.251853	0.304946
160447	0.130604	0.463087	0.330094	0.250298	0.230349	0.290196
160446	0.0978457	0.465521	0.318451	0.230209	0.208148	0.27433
160445	0.0650871	0.446864	0.294153	0.202527	0.17962	0.24834
160444	0.0323285	0.514265	0.321491	0.205826	0.17691	0.263658
160443	0	0.511578	0.306947	0.184168	0.153473	0.245557
160442	0	0.486021	0.291612	0.174967	0.145806	0.23329
160441	0	0.495597	0.297358	0.178415	0.148679	0.237887
160440	0	0.465268	0.279161	0.167496	0.13958	0.223328
160439	0.0157671	0.523741	0.320552	0.198638	0.168159	0.259595
160438	0.0485257	0.504337	0.322013	0.212618	0.185269	0.267315
160437	0.0812844	0.51642	0.342366	0.237933	0.211825	0.290149
160436	0.114043	0.474615	0.330386	0.243849	0.222214	0.287117
160435	0.146802	0.486592	0.350676	0.269126	0.248739	0.309901
160434	0.17956	0.511771	0.378886	0.299156	0.279223	0.339021
160433	0.130868	0.47295	0.336117	0.254017	0.233493	0.295067
160432	0.160352	0.50145	0.365011	0.283147	0.262681	0.324079
160431	0.189561	0.515551	0.385155	0.306917	0.287358	0.346036
160430	0.218992	0.455951	0.361167	0.304297	0.290079	0.332732
160429	0.248204	0.510508	0.405586	0.342633	0.326895	0.37411
160428	0.277417	0.48299	0.400761	0.351423	0.339089	0.376092
160427	0.306648	0.447895	0.391396	0.357497	0.349022	0.374447
160426	0.335927	0.457926	0.409126	0.379847	0.372527	0.394486
160066	0.209901	0.540211	0.408087	0.328813	0.308994	0.36845
160065	0.239377	0.552926	0.427506	0.352254	0.333441	0.38988
160064	0.268852	0.552977	0.439327	0.371137	0.354089	0.405232
160063	0.298327	0.535452	0.440602	0.383692	0.369464	0.412147
160062	0.327802	0.53152	0.450033	0.40114	0.388917	0.425587
160061	0.357277	0.469829	0.424808	0.397796	0.391043	0.411302
160060	0.386752	0.455995	0.428298	0.41168	0.407525	0.419989
160059	0.416227	0.45004	0.436515	0.4284	0.426371	0.432457
160058	0.445702	0.467483	0.45877	0.453543	0.452236	0.456157
160057	0.475177	0.446733	0.458111	0.464937	0.466644	0.461524
160056	0.504651	0.472082	0.48511	0.492926	0.49488	0.489018
160055	0.534126	0.502992	0.515446	0.522918	0.524786	0.519182
160054	0.563631	0.496601	0.523413	0.5395	0.543522	0.531457
160053	0.592698	0.486006	0.528683	0.554289	0.56069	0.541486
160052	0.621438	0.495417	0.545825	0.57607	0.583632	0.560948
160051	0.64985	0.398242	0.498885	0.559271	0.574368	0.529078
160050	0.678129	0.43313	0.53113	0.58993	0.60463	0.56053
160049	0.706766	0.476301	0.568487	0.623799	0.637627	0.596143
160048	0.735422	0.475687	0.579581	0.641918	0.657502	0.61075
160047	0.764102	0.457996	0.580438	0.653903	0.67227	0.617171
160046	0.792434	0.490998	0.611572	0.683917	0.702003	0.647745
160045	0.820605	0.510516	0.634551	0.708973	0.727578	0.671762
160044	0.242755	0.494869	0.394023	0.333516	0.318389	0.36377
160043	0.275514	0.519491	0.4219	0.363346	0.348707	0.392623
160042	0.308273	0.466623	0.403283	0.365279	0.355778	0.384281
160041	0.341033	0.484702	0.427234	0.392754	0.384133	0.409994
160040	0.375168	0.529897	0.468005	0.43087	0.421587	0.449438
160039	0.229777	0.496712	0.389938	0.325873	0.309857	0.357906
160038	0.262536	0.493199	0.400934	0.345575	0.331735	0.373254
160037	0.295295	0.480113	0.406186	0.361829	0.35074	0.384008
160036	0.328054	0.475732	0.416661	0.381218	0.372358	0.39894
160035	0.360799	0.517758	0.454975	0.417304	0.407887	0.436139
160004	0.698929	0.510883	0.586101	0.631232	0.642515	0.608667
160003	0.666131	0.492138	0.561735	0.603494	0.613933	0.582615
160002	0.633374	0.497257	0.551703	0.584372	0.592539	0.568038
160001	0.600616	0.479816	0.528136	0.557128	0.564376	0.542632
160000	0.567858	0.512985	0.534934	0.548104	0.551396	0.541519
159999	0.698525	0.526031	0.595029	0.636427	0.646777	0.615728
159998	0.665814	0.482743	0.555971	0.599909	0.610893	0.57794
159997	0.633056	0.490867	0.547743	0.581868	0.590399	0.564805
159996	0.600298	0.49076	0.534575	0.560864	0.567437	0.54772
159995	0.56754	0.510515	0.533325	0.547011	0.550432	0.540168
159981	0.839063	0.441834	0.600725	0.69606	0.719894	0.648393
159980	0.809656	0.444454	0.590535	0.678183	0.700095	0.634359
159979	0.777481	0.482166	0.600292	0.671167	0.688886	0.63573
159978	0.743293	0.422675	0.550922	0.62787	0.647107	0.589396
159977	0.710905	0.463731	0.5626	0.621922	0.636752	0.592261
159976	0.743438	0.481103	0.586037	0.648997	0.664737	0.617517
159975	0.258715	0.438042	0.366311	0.323273	0.312513	0.344792
159974	0.200133	0.458865	0.355372	0.293276	0.277752	0.324324
159973	0.17285	0.442981	0.334929	0.270097	0.253889	0.302513
159972	0.142511	0.45851	0.33211	0.256271	0.237311	0.294191
159971	0.112043	0.45983	0.320715	0.237246	0.216379	0.278981
159970	0.0815704	0.454394	0.305265	0.215787	0.193417	0.260526
159969	0.0510973	0.437482	0.282928	0.190196	0.167013	0.236562
159968	0.0206243	0.416506	0.258153	0.163142	0.139389	0.210648
159967	0.0213507	0.454749	0.28139	0.177374	0.15137	0.229382
159966	0.0518236	0.444509	0.287435	0.19319	0.169629	0.240313
159965	0.0822731	0.504491	0.335604	0.234272	0.208939	0.284938
159964	0.11271	0.434491	0.305779	0.228551	0.209245	0.267165
159963	0	0.424043	0.254426	0.152655	0.127213	0.203541
159962	0.018718	0.437746	0.270135	0.169568	0.144426	0.219851
159961	0.0506453	0.44849	0.289352	0.193869	0.169999	0.241611
159960	0.0827182	0.466091	0.312742	0.220733	0.19773	0.266737
159959	0.11431	0.450369	0.315945	0.235291	0.215127	0.275618
159958	0.0792044	0.441813	0.296769	0.209743	0.187987	0.253256
159957	0.0474097	0.435725	0.280399	0.187203	0.163904	0.233801
159956	0.0295503	0.482811	0.301507	0.192724	0.165529	0.247115
159955	0.0611771	0.411792	0.271546	0.187398	0.166361	0.229472
159954	0.0927604	0.489008	0.330509	0.23541	0.211635	0.282959
159953	0.124556	0.488913	0.34317	0.255725	0.233863	0.299447
159952	0.210019	0.443926	0.350363	0.294226	0.280191	0.322295
159951	0.242755	0.45872	0.372334	0.320502	0.307544	0.346418
159950	0.275667	0.457679	0.384875	0.341192	0.330271	0.363033
159949	0.210187	0.458911	0.359421	0.299728	0.284804	0.329574
159948	0.242846	0.467226	0.377474	0.323623	0.31016	0.350548
159947	0.275763	0.457055	0.384538	0.341028	0.330151	0.362783
159946	0.273197	0.457167	0.383579	0.339426	0.328388	0.361502
157505	0.427696	0.544264	0.497637	0.469661	0.462667	0.483649
157504	0.401646	0.535168	0.481759	0.449714	0.441703	0.465737
157503	0.370541	0.518139	0.4591	0.423677	0.414821	0.441388
157502	0.341461	0.487156	0.428878	0.393911	0.38517	0.411395
157501	0.415646	0.491238	0.461001	0.442859	0.438323	0.45193
157500	0.385375	0.493903	0.450492	0.424445	0.417934	0.437469
157499	0.355342	0.463522	0.42025	0.394287	0.387796	0.407268
157498	0.32495	0.437458	0.392455	0.365453	0.358702	0.378954
157497	0.293924	0.532324	0.436964	0.379748	0.365444	0.408356
157496	0.263133	0.494241	0.401798	0.346332	0.332466	0.374065
157495	0.229856	0.458841	0.367247	0.312291	0.298552	0.339769
157494	0.198266	0.516219	0.389038	0.312729	0.293652	0.350883
157493	0.146373	0.490293	0.352725	0.270184	0.249549	0.311455
157492	0.1154	0.460791	0.322634	0.23974	0.219017	0.281187
157491	0.107686	0.468713	0.324302	0.237656	0.215994	0.280979
157490	0.138659	0.425709	0.310889	0.241997	0.224774	0.276443
157489	0.196768	0.497179	0.377015	0.304916	0.286891	0.340965
157488	0.227311	0.472273	0.374288	0.315497	0.300799	0.344893
157487	0.265293	0.501063	0.406755	0.35017	0.336024	0.378463
157480	0.316564	0.548845	0.455932	0.400185	0.386248	0.428059
157479	0.347297	0.495987	0.436511	0.400826	0.391904	0.418668
157478	0.3772	0.508076	0.455726	0.424315	0.416463	0.44002
157477	0.406836	0.457289	0.437108	0.424999	0.421972	0.431053
157455	0.457931	0.325366	0.378392	0.410208	0.418162	0.3943
157454	0.427795	0.366175	0.390823	0.405612	0.409309	0.398218
157453	0.39873	0.332919	0.359244	0.375038	0.378987	0.367141
157452	0.203583	0.530704	0.399855	0.321346	0.301719	0.360601
157451	0.235073	0.400206	0.334153	0.294521	0.284613	0.314337
157450	0.26694	0.406313	0.350564	0.317114	0.308752	0.333839
157449	0.296102	0.467373	0.398864	0.357759	0.347483	0.378312
157392	0.211084	0.413477	0.33252	0.283945	0.271802	0.308232
157391	0.191026	0.359432	0.292069	0.251652	0.241547	0.271861
157390	0.158283	0.398568	0.302454	0.244786	0.230369	0.27362
157389	0.125541	0.430176	0.308322	0.23521	0.216932	0.271766
157388	0.0927992	0.382442	0.266585	0.197071	0.179692	0.231828
157387	0.0600791	0.408628	0.269209	0.185557	0.164644	0.227383
157386	0.000450531	0.419442	0.251845	0.151287	0.126148	0.201566
157385	0	0.423279	0.253968	0.152381	0.126984	0.203174
157384	0.0171053	0.415497	0.25614	0.160526	0.136623	0.208333
157383	0.0498389	0.401873	0.26106	0.176571	0.155449	0.218815
157382	0.943674	0.481913	0.666617	0.77744	0.805146	0.722029
157381	0.974416	0.492624	0.685341	0.800971	0.829878	0.743156
157380	0.994793	0.455552	0.671249	0.800666	0.833021	0.735957
157379	0.965391	0.465566	0.665496	0.785454	0.815444	0.725475
157378	0.93632	0.557414	0.708976	0.799914	0.822648	0.754445
157377	0.908554	0.495243	0.660567	0.759762	0.784561	0.710165
157376	0.878947	0.501992	0.652774	0.743243	0.765861	0.698009
157375	0.850311	0.563673	0.678328	0.747121	0.76432	0.712725
157374	0.82	0.548378	0.657027	0.722216	0.738513	0.689621
157373	0.788711	0.573221	0.659417	0.711135	0.724064	0.685276
157372	0.757423	0.581527	0.651885	0.6941	0.704654	0.672993
157371	0.760213	0.598416	0.663135	0.701966	0.711674	0.68255
157370	0.791385	0.508306	0.621538	0.689477	0.706461	0.655507
157369	0.822387	0.54625	0.656705	0.722978	0.739546	0.689841
157368	0.854471	0.559974	0.677773	0.748452	0.766122	0.713112
157367	0.885572	0.523771	0.668492	0.755324	0.777032	0.711908
157366	0.916674	0.578543	0.713796	0.794947	0.815235	0.754371
157365	0.951208	0.554834	0.713384	0.808513	0.832296	0.760948
157364	0.983917	0.550917	0.724117	0.828037	0.854017	0.776077
157363	0.962324	0.574414	0.729578	0.822676	0.845951	0.776127
157362	0.93101	0.570351	0.714615	0.801173	0.822812	0.757894
157361	0.89973	0.580112	0.707959	0.784668	0.803845	0.746314
157360	0.868451	0.571068	0.690021	0.761393	0.779236	0.725707
157359	0.837171	0.601872	0.695991	0.752463	0.766581	0.724227
157358	0.80344	0.585007	0.67238	0.724804	0.73791	0.698592
157357	0.782932	0.509761	0.61903	0.684591	0.700981	0.65181
157356	0.814078	0.548087	0.654483	0.718321	0.734281	0.686402
157355	0.845206	0.511736	0.645124	0.725157	0.745165	0.68514
157354	0.876333	0.615967	0.720114	0.782601	0.798223	0.751358
157353	0.906793	0.586377	0.714543	0.791443	0.810668	0.752993
157352	0.940503	0.48996	0.670178	0.778308	0.805341	0.724243
157351	0.970986	0.552911	0.720141	0.820479	0.845564	0.77031
157350	0.997152	0.584508	0.749566	0.8486	0.873359	0.799083
157349	0.966848	0.551144	0.717426	0.817195	0.842137	0.76731
157348	0.936544	0.605234	0.737758	0.817273	0.837151	0.777515
157347	0.906343	0.60568	0.725945	0.798104	0.816144	0.762025
157346	0.876199	0.543532	0.676599	0.756439	0.776399	0.716519
157345	0.844959	0.604934	0.700944	0.75855	0.772952	0.729747
157344	0.859084	0.551444	0.6745	0.748334	0.766792	0.711417
157343	0.889024	0.564082	0.694059	0.772045	0.791542	0.733052
157342	0.918965	0.554169	0.700087	0.787638	0.809526	0.743862
157341	0.948905	0.541985	0.704753	0.802414	0.826829	0.753583
157340	0.978743	0.564846	0.730405	0.82974	0.854574	0.780072
157339	0.991568	0.528863	0.713945	0.824994	0.852757	0.76947
157338	0.960906	0.525942	0.699927	0.804319	0.830417	0.752123
157337	0.931261	0.564797	0.711382	0.799334	0.821321	0.755358
157336	0.901615	0.541634	0.685626	0.772022	0.793621	0.728824
157335	0.900748	0.546056	0.687933	0.773059	0.79434	0.730496
157334	0.930358	0.517815	0.682832	0.781842	0.806595	0.732337
157333	0.959946	0.575456	0.729252	0.82153	0.844599	0.775391
157332	0.989473	0.533304	0.715771	0.825252	0.852622	0.770512
157331	0.981038	0.492641	0.688	0.805215	0.834519	0.746607
157330	0.951549	0.489632	0.674399	0.785259	0.812974	0.729829
157329	0.922331	0.458978	0.644319	0.755524	0.783325	0.699921
157328	0.892412	0.47062	0.639337	0.740567	0.765875	0.689952
157327	0.863276	0.452913	0.617058	0.715546	0.740167	0.666302
157326	0.83414	0.453095	0.605513	0.696964	0.719826	0.651238
157325	0.805003	0.448802	0.591283	0.676771	0.698143	0.634027
157324	0.775867	0.491598	0.605305	0.67353	0.690586	0.639417
157323	0.74673	0.550434	0.628952	0.676063	0.687841	0.652508
157322	0.717649	0.522791	0.600734	0.6475	0.659191	0.624117
157321	0.688616	0.501867	0.576566	0.621386	0.632591	0.598976
157320	0.659583	0.488877	0.55716	0.598129	0.608371	0.577644
157319	0.630495	0.487892	0.544933	0.579158	0.587714	0.562045
157318	0.600881	0.43926	0.503909	0.542697	0.552395	0.523303
157317	0.571863	0.48156	0.517681	0.539354	0.544772	0.528517
157316	0.540451	0.523111	0.530047	0.534209	0.535249	0.532128
157315	0.511476	0.477971	0.491373	0.499414	0.501424	0.495394
157314	0.480867	0.479988	0.48034	0.480551	0.480603	0.480445
157313	0.453009	0.41905	0.432633	0.440784	0.442821	0.436709
157312	0.423904	0.471564	0.4525	0.441062	0.438202	0.446781
157311	0.394471	0.461549	0.434718	0.418619	0.414594	0.426669
157310	0.365606	0.477415	0.432691	0.405857	0.399149	0.419274
157309	0.335897	0.479536	0.422081	0.387607	0.378989	0.404844
157308	0.307472	0.501175	0.423694	0.377205	0.365583	0.40045
157307	0.279201	0.419454	0.363353	0.329692	0.321277	0.346523
157306	0.248574	0.47894	0.386794	0.331506	0.317684	0.35915
157305	0.217597	0.486434	0.378899	0.314378	0.298248	0.346638
157304	0.186716	0.477705	0.36131	0.291472	0.274013	0.326391
157303	0.419113	0.392764	0.403304	0.409627	0.411208	0.406466
157302	0.409945	0.359427	0.379634	0.391758	0.394789	0.385696
157301	0.377651	0.390542	0.385386	0.382292	0.381519	0.383839
157300	0.345257	0.395638	0.375486	0.363394	0.360372	0.36944
157299	0.308431	0.401635	0.364354	0.341985	0.336392	0.353169
157298	0.275672	0.40593	0.353827	0.322565	0.314749	0.338196
157297	0.0814959	0.501574	0.333543	0.232724	0.207519	0.283133
157296	0.0412048	0.45858	0.29163	0.19146	0.166417	0.241545
157295	0.0706745	0.458275	0.303235	0.210211	0.186955	0.256723
157294	0.100085	0.438984	0.303424	0.222089	0.201755	0.262757
157293	0.129402	0.439513	0.315469	0.241042	0.222436	0.278255
157292	0.15721	0.409897	0.308822	0.248178	0.233016	0.2785
157291	0.183452	0.408831	0.318679	0.264588	0.251066	0.291634
157290	0.355141	0.407103	0.386319	0.373848	0.37073	0.380083
157289	0.387781	0.433259	0.415067	0.404153	0.401424	0.40961
157288	0.42042	0.421287	0.42094	0.420732	0.42068	0.420836
157287	0.462386	0.40201	0.426161	0.440651	0.444273	0.433406
157286	0.522256	0.378206	0.435826	0.470398	0.479041	0.453112
156888	0.575088	0.436498	0.491934	0.525196	0.533511	0.508565
156884	0.466937	0.501589	0.487728	0.479412	0.477333	0.48357
156883	0.443396	0.364537	0.396081	0.415007	0.419738	0.405544
156882	0.414213	0.460021	0.441698	0.430704	0.427955	0.436201
156881	0.384845	0.458986	0.42933	0.411536	0.407087	0.420433
156880	0.355203	0.429656	0.399875	0.382006	0.377539	0.39094
156879	0.38924	0.444628	0.422473	0.40918	0.405857	0.415826
156878	0.423695	0.43802	0.43229	0.428852	0.427992	0.430571
156877	0.449353	0.454117	0.452211	0.451068	0.450782	0.451639
156876	0.480781	0.415201	0.441433	0.457172	0.461107	0.449303
156875	0.523984	0.366201	0.429314	0.467182	0.476649	0.448248
156874	0.546074	0.381137	0.447112	0.486697	0.496593	0.466904
156873	0.590709	0.423212	0.490211	0.53041	0.54046	0.510311
156872	0.613409	0.392743	0.48101	0.533969	0.547209	0.50749
156871	0.64611	0.464613	0.537211	0.580771	0.591661	0.558991
156870	0.583153	0.458722	0.508494	0.538358	0.545824	0.523426
156664	0.32532	0.538579	0.453275	0.402093	0.389298	0.427684
156663	0.292567	0.489169	0.410528	0.363344	0.351548	0.386936
156662	0.259813	0.472808	0.38761	0.336491	0.323712	0.362051
156661	0.22706	0.501901	0.391964	0.326003	0.309512	0.358984
156660	0.194307	0.504034	0.380143	0.305809	0.287225	0.342976
156659	0.161553	0.506956	0.368795	0.285898	0.265174	0.327346
156658	0.18032	0.515972	0.381711	0.301155	0.281016	0.341433
156657	0.213074	0.528109	0.402095	0.326486	0.307584	0.36429
156656	0.245827	0.525976	0.413916	0.34668	0.329872	0.380298
156655	0.452824	0.542737	0.506771	0.485192	0.479798	0.495982
156654	0.484589	0.547459	0.522311	0.507222	0.50345	0.514766
156653	0.516354	0.530609	0.524907	0.521486	0.520631	0.523197
156652	0.548119	0.530805	0.537731	0.541886	0.542925	0.539808
156651	0.579885	0.517414	0.542402	0.557395	0.561144	0.549899
156650	0.612974	0.496436	0.543051	0.57102	0.578013	0.557036
156649	0.644591	0.540617	0.582207	0.607161	0.613399	0.594684
156648	0.676208	0.506219	0.574215	0.615012	0.625211	0.594613
156647	0.707825	0.437509	0.545635	0.610511	0.62673	0.578073
156646	0.739442	0.430853	0.554288	0.62835	0.646865	0.591319
156645	0.770996	0.427288	0.564772	0.647261	0.667884	0.606016
156644	0.802416	0.432481	0.580455	0.66924	0.691436	0.624847
156643	0.833783	0.426111	0.58918	0.687021	0.711481	0.6381
156642	0.864261	0.40265	0.587294	0.698081	0.725777	0.642687
156641	0.89534	0.435821	0.619629	0.729914	0.757485	0.674771
156640	0.927265	0.473189	0.654819	0.763798	0.791042	0.709309
156639	0.959189	0.410996	0.630273	0.76184	0.794731	0.696057
156638	0.991347	0.434478	0.657225	0.790874	0.824286	0.72405
156637	0.976476	0.416404	0.640433	0.77485	0.808454	0.707641
156636	0.945365	0.416086	0.627798	0.754824	0.786581	0.691311
156635	0.912985	0.426537	0.621116	0.737864	0.767051	0.67949
156606	0.475717	0.376821	0.416379	0.440114	0.446048	0.428247
156518	0.321218	0.400286	0.368659	0.349683	0.344939	0.359171
156517	0.285819	0.414202	0.362849	0.332037	0.324334	0.347443
156516	0.299169	0.398623	0.358842	0.334973	0.329006	0.346907
156515	0.328201	0.32583	0.326779	0.327348	0.32749	0.327063
156514	0.359416	0.337875	0.346492	0.351661	0.352954	0.349077
156513	0.388532	0.452196	0.426731	0.411451	0.407631	0.419091
156461	0.160328	0.457427	0.338588	0.267284	0.249458	0.302936
156460	0.185929	0.424838	0.329275	0.271936	0.257602	0.300606
156459	0.215007	0.445842	0.353508	0.298108	0.284258	0.325808
156458	0.244128	0.498375	0.396676	0.335657	0.320402	0.366167
156457	0.273121	0.429418	0.366899	0.329388	0.32001	0.348143
156456	0.300664	0.422388	0.373698	0.344484	0.337181	0.359091
156455	0.328775	0.449444	0.401177	0.372216	0.364976	0.386696
156454	0.150877	0.501754	0.361403	0.277193	0.25614	0.319298
156453	0.132475	0.420492	0.305285	0.236161	0.21888	0.270723
156452	0.114074	0.420322	0.297823	0.224323	0.205948	0.261073
156451	0.0964395	0.388747	0.271824	0.20167	0.184132	0.236747
156450	0.114841	0.359402	0.261577	0.202883	0.188209	0.23223
156449	0.138183	0.357826	0.269969	0.217255	0.204076	0.243612
156448	0.131286	0.418311	0.303501	0.234615	0.217393	0.269058
156447	0.124388	0.454415	0.322405	0.243198	0.223396	0.282801
156446	0.116307	0.47889	0.333857	0.246837	0.225082	0.290347
156445	0.279212	0.425028	0.366701	0.331706	0.322957	0.349204
156444	0.310162	0.394058	0.3605	0.340364	0.335331	0.350432
156443	0.342761	0.377533	0.363624	0.355279	0.353192	0.359451
156442	0.158843	0.445404	0.33078	0.262005	0.244812	0.296392
156441	0.127866	0.44801	0.319952	0.243118	0.223909	0.281535
156440	0.107661	0.422985	0.296855	0.221177	0.202258	0.259016
156439	0.142327	0.416974	0.307115	0.2412	0.224721	0.274157
156438	0.177686	0.422739	0.324718	0.265905	0.251202	0.295312
156437	0.210342	0.414678	0.332943	0.283903	0.271643	0.308423
156436	0.242373	0.462967	0.374729	0.321786	0.308551	0.348258
156435	0.275083	0.462061	0.38727	0.342395	0.331177	0.364832
156434	0.308731	0.508925	0.428847	0.380801	0.368789	0.404824
156433	0.341449	0.501618	0.43755	0.39911	0.3895	0.41833
156432	0.374168	0.440407	0.413912	0.398014	0.39404	0.405963
156431	0.406886	0.426192	0.41847	0.413836	0.412678	0.416153
156430	0.439605	0.460614	0.452211	0.447168	0.445908	0.44969
156429	0.472324	0.465211	0.468056	0.469763	0.47019	0.46891
156428	0.50504	0.482514	0.491525	0.496931	0.498282	0.494228
156403	0.287147	0.503808	0.417144	0.365145	0.352146	0.391145
156402	0.258491	0.442142	0.368682	0.324606	0.313586	0.346644
156401	0.229415	0.458686	0.366978	0.311952	0.298196	0.339465
156400	0.200338	0.467435	0.360596	0.296493	0.280467	0.328545
156399	0.171261	0.431558	0.327439	0.264968	0.24935	0.296204
156398	0.142185	0.424286	0.311445	0.243741	0.226815	0.277593
156397	0.102932	0.447182	0.309482	0.226862	0.206207	0.268172
156396	0.0735228	0.444429	0.296067	0.207049	0.184795	0.251558
156395	0.0439838	0.425787	0.273066	0.181433	0.158525	0.227249
156394	0.0142332	0.434268	0.266254	0.165446	0.140244	0.21585
156393	0	0.416449	0.24987	0.149922	0.124935	0.199896
156392	0	0.423619	0.254171	0.152503	0.127086	0.203337
156391	0	0.450193	0.270116	0.162069	0.135058	0.216093
156390	0.00519884	0.472208	0.285404	0.173322	0.145302	0.229363
156389	0.0379027	0.405031	0.258179	0.170069	0.148041	0.214124
156388	0.0672133	0.418825	0.27818	0.193793	0.172697	0.235987
156387	0.0966902	0.41849	0.28977	0.212538	0.19323	0.251154
156386	0.127215	0.388118	0.283757	0.22114	0.205486	0.252448
131925	0	0.507335	0.304401	0.182641	0.152201	0.243521
131924	0	0.521006	0.312604	0.187562	0.156302	0.250083
131923	0	0.48977	0.293862	0.176317	0.146931	0.23509
131922	0	0.488485	0.293091	0.175855	0.146545	0.234473
131921	0	0.49087	0.294522	0.176713	0.147261	0.235618
131920	0	0.468862	0.281317	0.16879	0.140659	0.225054
131919	0	0.497173	0.298304	0.178982	0.149152	0.238643
131918	0	0.507757	0.304654	0.182793	0.152327	0.243723
131917	0	0.483475	0.290085	0.174051	0.145042	0.232068
131916	0.860838	0.426609	0.600301	0.704516	0.730569	0.652408
131915	0.894242	0.403326	0.599692	0.717512	0.746967	0.658602
131914	0.925739	0.495447	0.667564	0.770834	0.796651	0.719199
131913	0.955155	0.532673	0.701666	0.803062	0.82841	0.752364
131912	0.987123	0.460103	0.670911	0.797396	0.829017	0.734154
131911	0.980462	0.511389	0.699018	0.811596	0.83974	0.755307
131910	0.947851	0.360748	0.595589	0.736494	0.77172	0.666041
131909	0.915483	0.376727	0.592229	0.721531	0.753856	0.65688
131908	0.881971	0.37657	0.57873	0.700027	0.730351	0.639379
131907	0.849868	0.467143	0.620233	0.712087	0.73505	0.66616
131906	0.830196	0.344584	0.538829	0.655376	0.684512	0.597102
131905	0.862669	0.418021	0.59588	0.702596	0.729275	0.649238
131904	0.89437	0.50711	0.662014	0.754957	0.778192	0.708485
131903	0.925873	0.469193	0.651865	0.761468	0.788869	0.706667
131902	0.956889	0.50759	0.687309	0.795141	0.822099	0.741225
131901	0.988134	0.479177	0.68276	0.804909	0.835447	0.743834
131900	0.980621	0.495019	0.68926	0.805804	0.83494	0.747532
131899	0.936622	0.523984	0.689039	0.788073	0.812831	0.738556
131890	0.501479	0.48603	0.492209	0.495917	0.496844	0.494063
131889	0.530571	0.449288	0.481801	0.501309	0.506186	0.491555
131888	0.559652	0.475124	0.508935	0.529222	0.534294	0.519079
131887	0.588733	0.472493	0.518989	0.546887	0.553861	0.532938
131886	0.617814	0.468584	0.528276	0.564091	0.573045	0.546184
131885	0.646895	0.486688	0.550771	0.589221	0.598833	0.569996
131884	0.675976	0.481013	0.558999	0.60579	0.617488	0.582394
131883	0.705058	0.48266	0.571619	0.624995	0.638338	0.598307
131882	0.379952	0.395934	0.389541	0.385705	0.384746	0.387623
131881	0.928584	0.477433	0.657894	0.76617	0.793239	0.712032
131880	0.899236	0.537631	0.682273	0.769058	0.790754	0.725665
131879	0.869887	0.531306	0.666738	0.747998	0.768313	0.707368
131878	0.893205	0.506626	0.661258	0.754036	0.777231	0.707647
131877	0.922553	0.512041	0.676246	0.774769	0.799399	0.725507
131876	0.951901	0.513434	0.688821	0.794053	0.820361	0.741437
131875	0.98125	0.520322	0.704693	0.815316	0.842972	0.760005
131874	0.989192	0.513959	0.704052	0.818108	0.846622	0.76108
131873	0.959844	0.499935	0.683899	0.794277	0.821871	0.739088
131872	0.930496	0.542965	0.697977	0.790985	0.814237	0.744481
131630	0.011482	0.466734	0.284633	0.175373	0.148058	0.230003
131629	0.0111902	0.472013	0.287684	0.177087	0.149437	0.232385
131628	0.0109534	0.444202	0.270903	0.166923	0.140928	0.218913
131627	0.017631	0.431473	0.265936	0.166614	0.141784	0.216275
131610	0.0124263	0.454565	0.277709	0.171596	0.145068	0.224653
131609	0.0121918	0.442572	0.27042	0.167129	0.141306	0.218774
131608	0.0119573	0.452386	0.276214	0.170512	0.144086	0.223363
131595	0	0.481924	0.289154	0.173493	0.144577	0.231323
131594	0	0.46261	0.277566	0.16654	0.138783	0.222053
131593	0	0.504022	0.302413	0.181448	0.151207	0.241931
131592	0	0.483079	0.289848	0.173909	0.144924	0.231878
131591	0	0.42378	0.254268	0.152561	0.127134	0.203414
131590	0	0.41268	0.247608	0.148565	0.123804	0.198087
131589	0	0.431944	0.259166	0.1555	0.129583	0.207333
131588	0	0.548025	0.328815	0.197289	0.164408	0.263052
131587	0	0.445573	0.267344	0.160406	0.133672	0.213875
131586	0	0.46834	0.281004	0.168602	0.140502	0.224803
131585	0	0.447568	0.268541	0.161125	0.13427	0.214833
131584	0.264111	0.507339	0.410048	0.351673	0.337079	0.38086
131583	0.210251	0.478105	0.370963	0.306679	0.290607	0.338821
131582	0.177492	0.486346	0.362805	0.28868	0.270148	0.325742
131581	0.144733	0.4821	0.347153	0.266185	0.245943	0.306669
131580	0.111974	0.49404	0.341214	0.249518	0.226594	0.295366
131579	0.0434757	0.488053	0.310222	0.203524	0.176849	0.256873
131565	0.133818	0.455209	0.326653	0.249519	0.230235	0.288086
131564	0.120802	0.503052	0.350152	0.258412	0.235477	0.304282
131563	0.0880428	0.527234	0.351557	0.246151	0.2198	0.298854
131562	0.0552865	0.525003	0.337116	0.224384	0.196201	0.28075
131561	0.0403922	0.511168	0.322858	0.209871	0.181625	0.266365
131560	0.0603562	0.503072	0.325986	0.219734	0.193171	0.27286
131559	0.145273	0.424987	0.313102	0.24597	0.229187	0.279536
131558	0.174355	0.407489	0.314235	0.258283	0.244295	0.286259
131557	0.221912	0.454127	0.361241	0.305509	0.291576	0.333375
131556	0.250993	0.435704	0.36182	0.317489	0.306406	0.339654
131555	0.211749	0.500703	0.385122	0.315773	0.298435	0.350447
131554	0.17807	0.45015	0.341318	0.276019	0.259694	0.308668
131553	0.151235	0.412164	0.307793	0.24517	0.229514	0.276481
131552	0.304834	0.418738	0.373176	0.345839	0.339005	0.359508
131551	0.333901	0.429111	0.391027	0.368176	0.362464	0.379602
131550	0.362967	0.408956	0.39056	0.379523	0.376764	0.385042
131549	0.281219	0.479368	0.400108	0.352553	0.340664	0.376331
131548	0.254747	0.447801	0.37058	0.324247	0.312663	0.347413
131547	0.2277	0.423397	0.345118	0.298151	0.286409	0.321635
131546	0.127714	0.426842	0.307191	0.2354	0.217452	0.271295
131545	0.159057	0.454785	0.336493	0.265519	0.247775	0.301006
131544	0.192062	0.487036	0.369046	0.298253	0.280554	0.333649
131543	0.224815	0.497082	0.388175	0.322831	0.306495	0.355503
131542	0.257567	0.46771	0.383652	0.333218	0.32061	0.358435
131541	0.276704	0.478888	0.398014	0.34949	0.337359	0.373752
131540	0.323071	0.434578	0.389975	0.363214	0.356523	0.376594
131539	0.355826	0.46187	0.419453	0.394002	0.387639	0.406727
131538	0.392086	0.471447	0.439702	0.420656	0.415894	0.430179
131537	0.327142	0.461729	0.407894	0.375593	0.367518	0.391744
131536	0.298053	0.48684	0.411325	0.366017	0.354689	0.388671
131535	0.268964	0.439456	0.371259	0.330341	0.320112	0.3508
131534	0.239876	0.516446	0.405818	0.339441	0.322847	0.372629
131533	0.210787	0.501803	0.385396	0.315552	0.298092	0.350474
131532	0.207039	0.497319	0.381207	0.31154	0.294123	0.346374
131531	0.20717	0.42596	0.338444	0.285934	0.272807	0.312189
131530	0.133239	0.468611	0.334462	0.253973	0.23385	0.294217
131529	0.113135	0.478758	0.332509	0.244759	0.222822	0.288634
131528	0.0518853	0.44274	0.286398	0.192593	0.169142	0.239495
131527	0.0227975	0.4506	0.279479	0.176806	0.151138	0.228143
131526	0.00575516	0.433843	0.262608	0.159867	0.134182	0.211237
131525	0.0893552	0.458945	0.311109	0.222408	0.200232	0.266758
131524	0.074893	0.436046	0.291585	0.204908	0.183239	0.248247
131523	0.0421355	0.426867	0.272974	0.180639	0.157555	0.226806
131522	0.00937779	0.465556	0.283084	0.173602	0.146231	0.228343
131521	0	0.471686	0.283012	0.169807	0.141506	0.226409
131520	0	0.483034	0.28982	0.173892	0.14491	0.231856
131519	0	0.498241	0.298944	0.179367	0.149472	0.239156
131518	0	0.45677	0.274062	0.164437	0.137031	0.21925
131510	0.582313	0.497616	0.531495	0.551822	0.556904	0.541659
131507	0.660516	0.47409	0.54866	0.593402	0.604588	0.571031
131501	0.327916	0.402503	0.372668	0.354767	0.350292	0.363718
131500	0.296078	0.38235	0.347841	0.327136	0.32196	0.337489
131488	0.987463	0.504941	0.69795	0.813755	0.842707	0.755853
131470	0.904363	0.512743	0.669391	0.76338	0.786877	0.716385
131469	0.948756	0.493881	0.675831	0.785001	0.812293	0.730416
131468	0.919445	0.467936	0.648539	0.756902	0.783992	0.70272
131467	0.890134	0.504503	0.658755	0.751307	0.774445	0.705031
131466	0.896097	0.505943	0.662005	0.755642	0.779051	0.708823
131465	0.925408	0.472344	0.65357	0.762305	0.789489	0.707937
131464	0.954719	0.471466	0.664767	0.780748	0.809743	0.722757
131463	0.984437	0.503846	0.696083	0.811424	0.84026	0.753754
131462	0.922564	0.472291	0.652401	0.760466	0.787483	0.706433
131461	0.925089	0.508523	0.675149	0.775125	0.800119	0.725137
131460	0.875477	0.474277	0.634757	0.731045	0.755117	0.682901
131459	0.901121	0.513481	0.668537	0.761571	0.784829	0.715054
131458	0.88595	0.430521	0.612693	0.721996	0.749321	0.667344
131457	0.915262	0.474519	0.650816	0.756595	0.783039	0.703705
131456	0.944574	0.456421	0.651682	0.768839	0.798128	0.71026
131455	0.973886	0.452236	0.660896	0.786092	0.817391	0.723494
131454	0.996802	0.454333	0.671321	0.801513	0.834062	0.736417
131453	0.96994	0.476083	0.673626	0.792152	0.821783	0.732889
131447	0.815117	0.435812	0.587534	0.678567	0.701326	0.633051
131446	0.844613	0.412352	0.585257	0.688999	0.714935	0.637128
131445	0.87411	0.416085	0.599295	0.709221	0.736702	0.654258
131444	0.903606	0.463963	0.63982	0.745334	0.771713	0.692577
131443	0.933105	0.486598	0.665201	0.772363	0.799153	0.718782
131442	0.962601	0.439608	0.648805	0.774324	0.805703	0.711564
131441	0.992098	0.446871	0.664961	0.795816	0.828529	0.730389
131440	0.97849	0.467786	0.672068	0.794637	0.825279	0.733352
131439	0.949082	0.461259	0.656388	0.773466	0.802735	0.714927
131438	0.919674	0.45642	0.641722	0.752903	0.780698	0.697312
131437	0.831235	0.450332	0.602693	0.69411	0.716964	0.648401
131436	0.833768	0.477773	0.620171	0.70561	0.72697	0.662891
131435	0.833001	0.556714	0.667229	0.733537	0.750115	0.700383
131434	0.821432	0.462549	0.606102	0.692234	0.713767	0.649168
131433	0.850742	0.455586	0.613648	0.708486	0.732195	0.661067
131432	0.766694	0.519869	0.618599	0.677837	0.692646	0.648218
131431	0.737193	0.485624	0.586251	0.646628	0.661722	0.616439
131430	0.707691	0.447911	0.551823	0.614171	0.629757	0.582997
131429	0.67819	0.455741	0.544721	0.598109	0.611455	0.571415
131428	0.648695	0.439439	0.523141	0.573363	0.585918	0.548252
131427	0.619248	0.479001	0.5351	0.568759	0.577174	0.551929
131426	0.589798	0.479202	0.523441	0.549984	0.556619	0.536712
131425	0.560351	0.542078	0.549387	0.553773	0.554869	0.55158
131424	0.530904	0.526855	0.528474	0.529446	0.529689	0.52896
131423	0.501456	0.539231	0.524121	0.515055	0.512789	0.519588
131422	0.472009	0.541602	0.513765	0.497063	0.492887	0.505414
131421	0.442562	0.557861	0.511741	0.484069	0.477151	0.497905
131420	0.450555	0.541991	0.505417	0.483472	0.477986	0.494445
131419	0.480003	0.551709	0.523027	0.505817	0.501515	0.514422
131418	0.50945	0.532778	0.523447	0.517848	0.516448	0.520647
131417	0.538884	0.54432	0.542146	0.540841	0.540515	0.541493
131416	0.568309	0.563115	0.565193	0.566439	0.566751	0.565816
131415	0.597735	0.547888	0.567826	0.57979	0.58278	0.573808
131414	0.62716	0.534232	0.571403	0.593706	0.599282	0.582555
131413	0.656585	0.538447	0.585702	0.614055	0.621144	0.599879
131412	0.697272	0.5239	0.593249	0.634858	0.64526	0.614053
131411	0.726696	0.531259	0.609434	0.656339	0.668065	0.632886
131410	0.756121	0.525496	0.617746	0.673096	0.686933	0.645421
131409	0.785545	0.540054	0.63825	0.697168	0.711898	0.667709
131408	0.81497	0.518851	0.637299	0.708367	0.726134	0.672833
131356	0.0183904	0.474824	0.292251	0.182707	0.155321	0.237479
131355	0	0.448742	0.269245	0.161547	0.134623	0.215396
131354	0	0.500925	0.300555	0.180333	0.150278	0.240444
131081	0.89378	0.452659	0.629107	0.734976	0.761443	0.682042
131080	0.862931	0.482581	0.634721	0.726005	0.748826	0.680363
131079	0.893213	0.512244	0.664632	0.756064	0.778922	0.710348
131078	0.924062	0.507282	0.673994	0.774021	0.799028	0.724007
131077	0.953757	0.453288	0.653476	0.773588	0.803617	0.713532
131076	0.984151	0.527281	0.710029	0.819678	0.84709	0.764853
131075	0.985454	0.516982	0.704371	0.816804	0.844913	0.760588
131074	0.95506	0.531075	0.700669	0.802425	0.827864	0.751547
131073	0.924666	0.519131	0.681345	0.778673	0.803005	0.730009
131072	0.908105	0.461728	0.640279	0.747409	0.774192	0.693844
131071	0.938238	0.525853	0.690807	0.789779	0.814523	0.740293
131070	0.968371	0.526128	0.703025	0.809164	0.835698	0.756095
131069	0.998505	0.46373	0.67764	0.805986	0.838072	0.741813
131068	0.971362	0.45137	0.659367	0.784165	0.815364	0.721766
131067	0.942458	0.425495	0.63228	0.756351	0.787369	0.694316
131066	0.912435	0.457344	0.63938	0.748602	0.775907	0.693991
131065	0.882539	0.504993	0.656011	0.746622	0.769275	0.701317
131064	0.852693	0.451996	0.612275	0.708442	0.732484	0.660358
131063	0.822847	0.458601	0.604299	0.691719	0.713573	0.648009
131062	0.793002	0.448229	0.586138	0.668884	0.68957	0.627511
131061	0.749116	0.498946	0.599014	0.659055	0.674065	0.629035
131060	0.771725	0.462989	0.586483	0.66058	0.679104	0.623532
131028	0.04195	0.525556	0.332113	0.216048	0.187032	0.274081
131027	0.0463477	0.461628	0.295516	0.195849	0.170932	0.245682
131026	0.0586167	0.427202	0.279768	0.191307	0.169192	0.235537
131025	0.0719484	0.45787	0.303502	0.21088	0.187725	0.257191
131024	0.0852803	0.391754	0.269164	0.195611	0.177222	0.232388
131023	0.0986123	0.45427	0.312007	0.226649	0.205309	0.269328
131022	0.111944	0.419229	0.296315	0.222567	0.20413	0.259441
131021	0.27852	0.413408	0.359453	0.32708	0.318987	0.343266
131020	0.278041	0.474409	0.395862	0.348733	0.336951	0.372297
131019	0.277561	0.459368	0.386645	0.343011	0.332103	0.364828
131018	0.277081	0.461609	0.387798	0.343511	0.332439	0.365654
131017	0.116628	0.595812	0.404138	0.289134	0.260383	0.346636
131016	0.145716	0.580037	0.406309	0.302071	0.276012	0.35419
131015	0.14614	0.599297	0.418034	0.309277	0.282087	0.363656
131014	0.117052	0.590861	0.401338	0.287624	0.259195	0.344481
131013	0	0.420291	0.252174	0.151305	0.126087	0.20174
131012	0	0.494752	0.296851	0.178111	0.148426	0.237481
131011	0	0.487631	0.292578	0.175547	0.146289	0.234063
131010	0	0.469351	0.28161	0.168966	0.140805	0.225288
131009	0	0.499015	0.299409	0.179646	0.149705	0.239527
131008	0	0.505293	0.303176	0.181905	0.151588	0.24254
131007	0	0.542063	0.325238	0.195143	0.162619	0.26019
131006	0	0.505434	0.30326	0.181956	0.15163	0.242608
131005	0	0.490422	0.294253	0.176552	0.147127	0.235402
131004	0.00401516	0.509889	0.307539	0.18613	0.155777	0.246835
131003	0.0330915	0.506985	0.317428	0.203693	0.17526	0.260561
131002	0.0595527	0.492611	0.319388	0.215454	0.18947	0.267421
131001	0.395235	0.532827	0.47779	0.444768	0.436513	0.461279
131000	0.340439	0.502325	0.437571	0.398718	0.389005	0.418144
130999	0.311353	0.478287	0.411513	0.371449	0.361433	0.391481
130998	0.282267	0.49423	0.409445	0.358574	0.345856	0.384009
130997	0.253181	0.484939	0.392236	0.336614	0.322708	0.364425
130996	0.239756	0.472279	0.37927	0.323464	0.309513	0.351367
130995	0.268842	0.510515	0.413846	0.355844	0.341344	0.384845
130994	0.297928	0.478483	0.406261	0.362928	0.352095	0.384594
130993	0.0106511	0.495893	0.301796	0.185338	0.156224	0.243567
130992	0.0105694	0.483502	0.294329	0.180825	0.152449	0.237577
130991	0.0104876	0.512925	0.31195	0.191365	0.161219	0.251657
130990	0.0104059	0.548435	0.333223	0.204096	0.171815	0.26866
130989	0.0103243	0.482632	0.293709	0.180355	0.152017	0.237032
130988	0.0102429	0.517156	0.314391	0.192732	0.162317	0.253561
130987	0.0101615	0.50987	0.309987	0.190057	0.160074	0.250022
130986	0.416786	0.455267	0.439874	0.430639	0.42833	0.435257
130985	0.416741	0.494346	0.463304	0.444679	0.440023	0.453992
130984	0.416696	0.492966	0.462458	0.444153	0.439577	0.453306
130983	0.416651	0.483141	0.456545	0.440588	0.436598	0.448567
130982	0.416607	0.4702	0.448763	0.4359	0.432685	0.442331
130981	0.416562	0.508157	0.471519	0.449536	0.444041	0.460528
130970	0.0271272	0.413119	0.258722	0.166084	0.142925	0.212403
130969	0.0589623	0.433893	0.283921	0.193937	0.171442	0.238929
130968	0.121854	0.413405	0.296785	0.226812	0.209319	0.261799
130967	0.153701	0.43792	0.324232	0.25602	0.238966	0.290126
130957	0.404885	0.477839	0.448658	0.431148	0.426771	0.439903
130954	0.323266	0.465466	0.408586	0.374458	0.365926	0.391522
130951	0.0512438	0.382266	0.249857	0.170412	0.15055	0.210134
130950	0.0168437	0.424875	0.261663	0.163735	0.139253	0.212699
130949	0	0.419233	0.25154	0.150924	0.12577	0.201232
130849	0	0.523729	0.314237	0.188542	0.157119	0.25139
130839	0.492968	0.49772	0.495819	0.494679	0.494394	0.495249
130838	0.463881	0.443029	0.45137	0.456374	0.457626	0.453872
130837	0.434795	0.420485	0.426209	0.429643	0.430502	0.427926
130836	0.405708	0.470288	0.444456	0.428957	0.425082	0.436706
130835	0.376621	0.447322	0.419042	0.402074	0.397832	0.410558
130834	0.347535	0.473028	0.42283	0.392712	0.385182	0.407771
130833	0.0311659	0.460915	0.289015	0.185875	0.160091	0.237445
130832	0.0493504	0.469178	0.301247	0.200488	0.175299	0.250867
130831	0.0966774	0.438289	0.301644	0.219658	0.199161	0.260651
130830	0.129433	0.468587	0.332925	0.251529	0.231179	0.292227
130829	0.162189	0.47445	0.349545	0.274603	0.255867	0.312074
130828	0	0.525854	0.315512	0.189307	0.157756	0.25241
130827	0	0.489143	0.293486	0.176091	0.146743	0.234789
130725	0.249227	0.405095	0.342748	0.305339	0.295987	0.324044
130724	0.217387	0.402186	0.328266	0.283915	0.272827	0.30609
130706	0.00782776	0.48551	0.294437	0.179793	0.151133	0.237115
130705	0	0.477878	0.286727	0.172036	0.143363	0.229382
130704	0	0.472862	0.283717	0.17023	0.141859	0.226974
130703	0	0.522701	0.31362	0.188172	0.15681	0.250896
130702	0	0.540996	0.324598	0.194759	0.162299	0.259678
130701	0	0.585678	0.351407	0.210844	0.175703	0.281126
130700	0	0.548709	0.329226	0.197535	0.164613	0.26338
130699	0	0.482661	0.289596	0.173758	0.144798	0.231677
130698	0	0.521712	0.313027	0.187816	0.156514	0.250422
130697	0	0.545753	0.327452	0.196471	0.163726	0.261962
130696	0	0.517325	0.310395	0.186237	0.155198	0.248316
130695	0	0.561007	0.336604	0.201962	0.168302	0.269283
130694	0	0.561654	0.336993	0.202196	0.168496	0.269594
130693	0	0.501385	0.300831	0.180499	0.150415	0.240665
130692	0	0.522276	0.313366	0.188019	0.156683	0.250693
130691	0	0.484689	0.290813	0.174488	0.145407	0.232651
130690	0	0.521673	0.313004	0.187802	0.156502	0.250403
130689	0	0.528839	0.317304	0.190382	0.158652	0.253843
130688	0	0.529006	0.317404	0.190442	0.158702	0.253923
130687	0	0.500246	0.300148	0.180089	0.150074	0.240118
130686	0.0119356	0.492744	0.30042	0.185027	0.156178	0.242723
130685	0.0410275	0.487999	0.30921	0.201937	0.175119	0.255574
130684	0	0.538831	0.323298	0.193979	0.161649	0.258639
130683	0	0.494439	0.296664	0.177998	0.148332	0.237331
130682	0	0.506005	0.303603	0.182162	0.151801	0.242882
130681	0	0.490669	0.294401	0.176641	0.147201	0.235521
130680	0	0.476723	0.286034	0.17162	0.143017	0.228827
130679	0	0.454049	0.27243	0.163458	0.136215	0.217944
130678	0	0.451998	0.271199	0.162719	0.135599	0.216959
130519	0.967153	0.512919	0.694613	0.803629	0.830883	0.749121
130518	0.936301	0.429305	0.632104	0.753783	0.784202	0.692943
130517	0.904691	0.502437	0.663339	0.75988	0.784015	0.711609
130516	0.875011	0.499376	0.64963	0.739782	0.76232	0.694706
130515	0.843686	0.506924	0.641629	0.722452	0.742657	0.68204
130514	0.811555	0.432271	0.583985	0.675013	0.69777	0.629499
130513	0.779216	0.466439	0.591549	0.666616	0.685382	0.629083
130512	0.745643	0.431964	0.557436	0.632719	0.651539	0.595077
130511	0.710764	0.438804	0.547588	0.612858	0.629176	0.580223
130510	0.679409	0.450584	0.542114	0.597032	0.610762	0.569573
130509	0.647233	0.449453	0.528565	0.576033	0.587899	0.552299
130508	0.616725	0.46859	0.527844	0.563396	0.572284	0.54562
130507	0.587487	0.446029	0.502612	0.536562	0.545049	0.519587
130506	0.557643	0.449026	0.492473	0.518541	0.525058	0.505507
130505	0.527866	0.421537	0.464068	0.489587	0.495967	0.476828
130504	0.498089	0.562727	0.536872	0.521359	0.51748	0.529115
130503	0.514914	0.438635	0.469147	0.487453	0.49203	0.4783
130502	0.544691	0.443271	0.483839	0.508179	0.514265	0.496009
130501	0.574468	0.46395	0.508157	0.534681	0.541312	0.521419
130500	0.604245	0.454794	0.514574	0.550442	0.559409	0.532508
130499	0.634022	0.499831	0.553507	0.585713	0.593764	0.56961
130498	0.663799	0.465533	0.544839	0.592423	0.604319	0.568631
130497	0.693576	0.495401	0.574671	0.622233	0.634123	0.598452
130496	0.723353	0.495731	0.58678	0.641409	0.655066	0.614094
130495	0.75313	0.463939	0.579615	0.649021	0.666373	0.614318
130494	0.782907	0.488282	0.606132	0.676842	0.69452	0.641487
130493	0.812684	0.447177	0.59338	0.681102	0.703032	0.637241
130492	0.893541	0.545744	0.684863	0.768334	0.789202	0.726598
130491	0.866882	0.504741	0.649598	0.736512	0.75824	0.693055
130490	0.83772	0.471286	0.61786	0.705804	0.72779	0.661832
130489	0.808558	0.473314	0.607411	0.68787	0.707984	0.647641
130488	0.779395	0.521533	0.624678	0.686565	0.702037	0.655621
130487	0.493045	0.437281	0.459587	0.47297	0.476316	0.466278
130486	0.461263	0.452027	0.455721	0.457938	0.458492	0.45683
130485	0.42948	0.429306	0.429376	0.429417	0.429428	0.429397
130469	0.377552	0.482319	0.440412	0.415268	0.408982	0.42784
130448	0.0762528	0.505509	0.333807	0.230785	0.20503	0.282296
130447	0.0499528	0.517114	0.330249	0.218131	0.190101	0.27419
130446	0.0207069	0.529504	0.325985	0.203874	0.173346	0.264929
130445	0	0.542022	0.325213	0.195128	0.162607	0.260171
130444	0	0.50641	0.303846	0.182308	0.151923	0.243077
130443	0	0.511086	0.306652	0.183991	0.153326	0.245321
130442	0	0.495622	0.297373	0.178424	0.148687	0.237899
130441	0	0.503724	0.302235	0.181341	0.151117	0.241788
130440	0	0.539823	0.323894	0.194336	0.161947	0.259115
130439	0	0.514159	0.308495	0.185097	0.154248	0.246796
130438	0	0.551433	0.33086	0.198516	0.16543	0.264688
130437	0	0.559042	0.335425	0.201255	0.167713	0.26834
130436	0.56829	0.54293	0.553074	0.55916	0.560682	0.556117
130429	0.151882	0.53163	0.379731	0.288591	0.265806	0.334161
130402	0.928985	0.481539	0.660518	0.767905	0.794752	0.714211
130401	0.896989	0.529037	0.676218	0.764526	0.786604	0.720372
130400	0.864978	0.56218	0.683299	0.755971	0.774139	0.719635
130399	0.832933	0.541388	0.658006	0.727977	0.74547	0.692992
130398	0.800736	0.54756	0.64883	0.709593	0.724783	0.679211
130397	0.768647	0.544994	0.634455	0.688132	0.701551	0.661293
130396	0.736534	0.529005	0.612016	0.661823	0.674275	0.63692
130395	0.704059	0.530186	0.599735	0.641465	0.651897	0.6206
130394	0.671856	0.547175	0.597047	0.626971	0.634452	0.612009
130393	0.639653	0.58653	0.607779	0.620529	0.623716	0.614154
130392	0.60722	0.552422	0.574341	0.587492	0.59078	0.580917
130391	0.574861	0.526359	0.54576	0.557401	0.560311	0.55158
130390	0.542503	0.530592	0.535356	0.538215	0.53893	0.536786
130389	0.510051	0.52914	0.521505	0.516923	0.515778	0.519214
130388	0.477627	0.542355	0.516463	0.500929	0.497045	0.508696
130387	0.503683	0.516786	0.511545	0.5084	0.507614	0.509973
130386	0.565269	0.533209	0.546033	0.553727	0.555651	0.54988
130385	0.597826	0.513256	0.547084	0.567381	0.572455	0.557233
130384	0.630383	0.549889	0.582087	0.601405	0.606235	0.591746
130383	0.662941	0.526344	0.580983	0.613766	0.621962	0.597374
130382	0.695498	0.542166	0.603499	0.640298	0.649498	0.621899
130381	0.728055	0.548544	0.620348	0.663431	0.674202	0.64189
130380	0.760612	0.582317	0.653635	0.696426	0.707124	0.67503
130379	0.793172	0.524868	0.63219	0.696583	0.712681	0.664386
130378	0.825733	0.582921	0.680046	0.738321	0.75289	0.709184
130377	0.858294	0.55391	0.675664	0.748716	0.766979	0.71219
130376	0.890855	0.513768	0.664603	0.755104	0.777729	0.709853
130375	0.923419	0.561988	0.70656	0.793304	0.81499	0.749932
130374	0.955985	0.509389	0.688027	0.79521	0.822006	0.741619
130373	0.989832	0.560991	0.732528	0.83545	0.86118	0.783989
130372	0.977559	0.533412	0.711071	0.817666	0.844315	0.764369
130371	0.94482	0.526391	0.693763	0.794186	0.819291	0.743974
130370	0.912081	0.521179	0.67754	0.771356	0.79481	0.724448
130369	0.879342	0.541161	0.676433	0.757597	0.777887	0.717015
130368	0.846602	0.601893	0.699777	0.758507	0.773189	0.729142
130367	0.813863	0.540462	0.649822	0.715439	0.731843	0.682631
130366	0.932309	0.560511	0.70923	0.798462	0.82077	0.753846
130365	0.900321	0.575725	0.705563	0.783466	0.802942	0.744515
130364	0.849108	0.546004	0.667245	0.73999	0.758177	0.703618
130363	0.817062	0.586137	0.678507	0.733929	0.747785	0.706218
130362	0.785016	0.569286	0.655578	0.707353	0.720297	0.681465
130361	0.75297	0.590964	0.655766	0.694648	0.704368	0.675207
130360	0.721325	0.560528	0.624847	0.663438	0.673086	0.644142
130359	0.689124	0.585109	0.626715	0.651679	0.65792	0.639197
130358	0.656924	0.559969	0.598751	0.62202	0.627838	0.610386
130357	0.624724	0.580948	0.598459	0.608965	0.611591	0.603712
130356	0.592718	0.573652	0.581279	0.585854	0.586998	0.583566
130355	0.56036	0.57907	0.571586	0.567096	0.565973	0.569341
130354	0.528003	0.530181	0.52931	0.528787	0.528657	0.529049
130353	0.495962	0.602374	0.559809	0.53427	0.527885	0.54704
130352	0.463746	0.575143	0.530584	0.503849	0.497165	0.517217
130351	0.478073	0.523516	0.505339	0.494433	0.491706	0.499886
130350	0.51289	0.551233	0.535896	0.526693	0.524393	0.531294
130349	0.480332	0.546622	0.520106	0.504196	0.500219	0.512151
130348	0.447774	0.622858	0.552825	0.510804	0.500299	0.531815
130347	0.415216	0.549774	0.495951	0.463657	0.455584	0.479804
130346	0.382659	0.573815	0.497352	0.451475	0.440006	0.474414
130345	0.350101	0.602381	0.501469	0.440922	0.425785	0.471195
130344	0.317543	0.607838	0.49172	0.422049	0.404632	0.456885
130343	0.340424	0.545848	0.463678	0.414377	0.402051	0.439028
130342	0.372986	0.595716	0.506624	0.453168	0.439805	0.479896
130341	0.405547	0.543856	0.488532	0.455338	0.44704	0.471935
130340	0.438108	0.518461	0.48632	0.467035	0.462214	0.476678
130339	0.470674	0.511116	0.494939	0.485233	0.482807	0.490086
130338	0.503245	0.615267	0.570458	0.543573	0.536852	0.557016
130337	0.535551	0.598854	0.573533	0.55834	0.554542	0.565937
130336	0.568208	0.590112	0.58135	0.576093	0.574779	0.578722
130335	0.600948	0.586634	0.59236	0.595795	0.596654	0.594077
130334	0.633688	0.576116	0.599145	0.612962	0.616416	0.606053
130333	0.666428	0.580225	0.614706	0.635395	0.640567	0.625051
130332	0.699169	0.561808	0.616752	0.649719	0.657961	0.633236
130331	0.731909	0.51308	0.600612	0.653131	0.66626	0.626871
130330	0.999615	0.561227	0.736582	0.841796	0.868099	0.789189
130329	0.96942	0.570432	0.730027	0.825784	0.849724	0.777906
130328	0.939225	0.566373	0.715514	0.804998	0.82737	0.760256
130327	0.90903	0.567198	0.703931	0.785971	0.806481	0.744951
130326	0.878835	0.578257	0.698488	0.770627	0.788662	0.734558
130325	0.867159	0.584606	0.697627	0.76544	0.782393	0.731534
130324	0.897354	0.611795	0.726019	0.794553	0.811686	0.760286
130323	0.927549	0.623916	0.745369	0.818241	0.836459	0.781805
130322	0.957743	0.590166	0.737197	0.825415	0.84747	0.781306
130321	0.987938	0.608071	0.760018	0.851186	0.873978	0.805602
130320	0.981867	0.522019	0.705958	0.816322	0.843913	0.76114
130319	0.883998	0.546812	0.681686	0.762611	0.782842	0.722148
130318	0.853791	0.552423	0.67297	0.745299	0.763381	0.709135
130317	0.823585	0.565419	0.668686	0.730645	0.746135	0.699665
130316	0.793379	0.565717	0.656782	0.711421	0.725081	0.684101
130315	0.763173	0.588509	0.658375	0.700294	0.710774	0.679334
130314	0.735727	0.584913	0.645238	0.681434	0.690483	0.663336
130313	0.765933	0.572391	0.649808	0.696258	0.707871	0.673033
130312	0.796139	0.605399	0.681695	0.727473	0.738917	0.704584
130311	0.826345	0.598225	0.689473	0.744222	0.757909	0.716847
130310	0.856551	0.602623	0.704194	0.765137	0.780373	0.734666
130309	0.886757	0.516123	0.664376	0.753328	0.775566	0.708852
130292	0.797327	0.54993	0.648889	0.708264	0.723108	0.678576
130291	0.768253	0.533461	0.627378	0.683728	0.697815	0.655553
130290	0.73918	0.514521	0.604384	0.658302	0.671782	0.631343
130289	0.713404	0.483106	0.575225	0.630497	0.644314	0.602861
130288	0.742477	0.532558	0.616526	0.666906	0.679501	0.641716
130287	0.771551	0.553474	0.640705	0.693043	0.706128	0.666874
130286	0.800624	0.553072	0.652093	0.711506	0.726359	0.681799
130285	0.829698	0.536189	0.653593	0.724035	0.741645	0.688814
130284	0.855397	0.557626	0.676734	0.748199	0.766066	0.712467
130283	0.82264	0.555685	0.662467	0.726536	0.742554	0.694502
130282	0.790696	0.537239	0.638622	0.699451	0.714659	0.669037
130281	0.823453	0.525485	0.644672	0.716185	0.734063	0.680428
130280	0.85621	0.516549	0.652413	0.733932	0.754312	0.693173
130279	0.888967	0.511594	0.662543	0.753113	0.775755	0.707828
130278	0.921724	0.520226	0.680825	0.777185	0.801275	0.729005
130277	0.954481	0.511758	0.688847	0.795101	0.821664	0.741974
130276	0.987238	0.556344	0.728702	0.832117	0.85797	0.780409
130275	0.980005	0.484998	0.683001	0.801802	0.831503	0.742401
130274	0.947248	0.517862	0.689616	0.792669	0.818432	0.741143
130273	0.91449	0.547153	0.694088	0.782249	0.804289	0.738168
130272	0.881733	0.497822	0.651386	0.743525	0.76656	0.697456
130271	0.848976	0.510978	0.646177	0.727297	0.747577	0.686737
130270	0.816219	0.515182	0.635597	0.707846	0.725908	0.671721
130269	0.783462	0.536933	0.635544	0.694712	0.709503	0.665128
130268	0.750705	0.502206	0.601606	0.661245	0.676155	0.631425
130267	0.754425	0.53083	0.620268	0.673931	0.687346	0.647099
130266	0.787182	0.499018	0.614283	0.683443	0.700732	0.648863
130265	0.819939	0.54592	0.655528	0.721292	0.737733	0.68841
130264	0.368875	0.513338	0.455553	0.420882	0.412214	0.438217
130263	0.401632	0.526092	0.476308	0.446438	0.43897	0.461373
130262	0.43439	0.523067	0.487596	0.466313	0.460993	0.476955
130261	0.467147	0.516075	0.496504	0.484761	0.481826	0.490633
130260	0.499905	0.527979	0.516749	0.510011	0.508327	0.51338
130259	0.532662	0.556136	0.546747	0.541113	0.539705	0.54393
130258	0.565417	0.518575	0.537312	0.548554	0.551365	0.542933
130257	0.598158	0.509004	0.544665	0.566062	0.571412	0.555364
130256	0.630899	0.508797	0.557638	0.586942	0.594268	0.57229
130255	0.663639	0.544215	0.591985	0.620647	0.627812	0.606316
130254	0.69638	0.512749	0.586202	0.630273	0.641291	0.608237
130253	0.729121	0.518825	0.602944	0.653415	0.666032	0.628179
130252	0.523573	0.488333	0.502429	0.510887	0.513001	0.506658
130251	0.482622	0.510153	0.49914	0.492533	0.490881	0.495837
130250	0.449867	0.505519	0.483258	0.469902	0.466562	0.47658
130249	0.417112	0.493933	0.463204	0.444767	0.440158	0.453986
130248	0.370557	0.477346	0.43463	0.409001	0.402594	0.421816
130247	0.3378	0.44466	0.401916	0.37627	0.369858	0.389093
130246	0.392975	0.501978	0.458377	0.432216	0.425676	0.445297
130187	0.261048	0.43221	0.363745	0.322666	0.312397	0.343206
130186	0.231978	0.440369	0.357013	0.306999	0.294496	0.332006
130185	0.202898	0.425801	0.33664	0.283143	0.269769	0.309891
130184	0.174445	0.447196	0.338095	0.272635	0.25627	0.305365
130183	0.146817	0.432128	0.318004	0.249529	0.232411	0.283767
130182	0.118915	0.463496	0.325664	0.242964	0.222289	0.284314
130181	0.08924	0.467736	0.316338	0.225499	0.202789	0.270918
130180	0.0594649	0.449177	0.293292	0.199761	0.176379	0.246527
130179	0.0296899	0.448362	0.280893	0.180412	0.155291	0.230652
130178	0.000138278	0.464843	0.278961	0.167432	0.13955	0.223196
130177	0	0.458711	0.275227	0.165136	0.137613	0.220181
130176	0	0.434149	0.26049	0.156294	0.130245	0.208392
130175	0	0.461381	0.276829	0.166097	0.138414	0.221463
130174	0	0.459856	0.275913	0.165548	0.137957	0.220731
130173	0.26112	0.490139	0.398531	0.343567	0.329826	0.371049
130172	0.232049	0.452298	0.364199	0.311339	0.298124	0.337769
130171	0.202964	0.477542	0.367711	0.301812	0.285337	0.334761
130170	0.175013	0.444816	0.336895	0.272142	0.255954	0.304518
130169	0.148397	0.481651	0.348349	0.268368	0.248373	0.308359
130168	0.121275	0.495117	0.34558	0.255858	0.233428	0.300719
130167	0.0916153	0.494564	0.333385	0.236677	0.2125	0.285031
130166	0.0618425	0.44028	0.288905	0.19808	0.175374	0.243493
130165	0.0320699	0.460246	0.288976	0.186213	0.160523	0.237594
130164	0.00248435	0.469032	0.282413	0.170442	0.142449	0.226427
130163	0	0.47432	0.284592	0.170755	0.142296	0.227673
130162	0	0.444902	0.266941	0.160165	0.133471	0.213553
130161	0	0.517749	0.310649	0.186389	0.155325	0.248519
130160	0	0.501761	0.301057	0.180634	0.150528	0.240845
130158	0.564939	0.494168	0.522476	0.539461	0.543708	0.530969
130157	0.609602	0.477217	0.530171	0.561943	0.569887	0.546057
130156	0.638694	0.487185	0.547789	0.584151	0.593242	0.56597
130155	0.667786	0.507489	0.571608	0.610079	0.619697	0.590843
130154	0.696878	0.489351	0.572362	0.622168	0.63462	0.597265
130153	0.72597	0.489812	0.584275	0.640953	0.655123	0.612614
130152	0.755062	0.475481	0.587313	0.654413	0.671188	0.620863
130151	0.784154	0.462388	0.591094	0.668318	0.687624	0.629706
130150	0.813246	0.455431	0.598557	0.684433	0.705902	0.641495
130149	0.842339	0.454625	0.609711	0.702762	0.726025	0.656236
130148	0.871431	0.496564	0.646511	0.736479	0.758971	0.691495
130147	0.900523	0.50133	0.661007	0.756813	0.780765	0.70891
130146	0.929615	0.451441	0.64271	0.757472	0.786163	0.700091
130145	0.958707	0.4886	0.676643	0.789469	0.817675	0.733056
130144	0.569832	0.509076	0.533379	0.54796	0.551606	0.540669
130143	0.60956	0.486056	0.535458	0.565099	0.572509	0.550278
130142	0.638652	0.493805	0.551744	0.586507	0.595198	0.569126
130141	0.667744	0.502602	0.568659	0.608293	0.618201	0.588476
130140	0.696836	0.495601	0.576095	0.624391	0.636465	0.600243
130139	0.725928	0.494216	0.586901	0.642512	0.656414	0.614706
130138	0.75502	0.47497	0.58699	0.654202	0.671005	0.620596
130137	0.784112	0.447827	0.582341	0.663049	0.683227	0.622695
130136	0.813204	0.459212	0.600809	0.685767	0.707006	0.643288
130135	0.842296	0.470249	0.619068	0.708359	0.730682	0.663713
130134	0.871388	0.472263	0.631913	0.727703	0.75165	0.679808
130133	0.90048	0.478082	0.647041	0.748417	0.773761	0.697729
130132	0.929572	0.516069	0.68147	0.780711	0.805521	0.731091
130131	0.958664	0.499556	0.683199	0.793385	0.820932	0.738292
130130	0.363446	0.481238	0.434121	0.405851	0.398784	0.419986
130129	0.334199	0.50453	0.436398	0.395518	0.385298	0.415958
130128	0.30495	0.455652	0.395371	0.359203	0.350161	0.377287
130127	0.275702	0.496672	0.408284	0.355251	0.341993	0.381767
130126	0.246454	0.476603	0.384543	0.329307	0.315498	0.356925
130125	0.204798	0.492211	0.377246	0.308267	0.291022	0.342756
130124	0.167578	0.502424	0.368486	0.288123	0.268032	0.328304
130123	0.138341	0.516509	0.365242	0.274482	0.251791	0.319862
130122	0.306697	0.524252	0.43723	0.385017	0.371964	0.411124
130121	0.27761	0.490051	0.405074	0.354089	0.341342	0.379582
130120	0.248523	0.427034	0.35563	0.312787	0.302076	0.334208
130119	0.219436	0.458401	0.362815	0.305463	0.291125	0.334139
130118	0.190349	0.454148	0.348628	0.285317	0.269489	0.316972
130117	0.161262	0.426747	0.320553	0.256837	0.240907	0.288695
130116	0.132175	0.515355	0.362083	0.27012	0.247129	0.316101
130115	0.103088	0.495202	0.338356	0.244249	0.220722	0.291303
130114	0.0739992	0.493181	0.325509	0.224905	0.199754	0.275207
130113	0.0449144	0.516654	0.327958	0.214741	0.186436	0.27135
130112	0.0676838	0.513842	0.335379	0.228301	0.201531	0.28184
130111	0.0967121	0.532621	0.358257	0.253639	0.227485	0.305948
130110	0.323473	0.511239	0.436133	0.391069	0.379803	0.413601
130109	0.212921	0.497991	0.383963	0.315546	0.298442	0.349754
130108	0.208226	0.450729	0.353728	0.295527	0.280977	0.324627
130107	0.70183	0.490435	0.574993	0.625728	0.638412	0.600361
130106	0.669071	0.522967	0.581408	0.616473	0.62524	0.598941
130105	0.636312	0.507528	0.559042	0.58995	0.597677	0.574496
130104	0.603552	0.479999	0.52942	0.559073	0.566486	0.544247
130103	0.555465	0.457794	0.496862	0.520303	0.526163	0.508583
130102	0.522707	0.507071	0.513325	0.517078	0.518016	0.515202
130101	0.345072	0.515578	0.447376	0.406454	0.396224	0.426915
130100	0.37638	0.508675	0.455757	0.424006	0.416069	0.439882
130099	0.409139	0.464446	0.442323	0.429049	0.425731	0.435686
130098	0.441898	0.475131	0.461838	0.453862	0.451868	0.45785
130097	0.500445	0.523953	0.51455	0.508908	0.507498	0.511729
130072	0.401584	0.485591	0.451988	0.431827	0.426786	0.441907
130071	0.430667	0.477753	0.458919	0.447618	0.444793	0.453269
130070	0.482725	0.490515	0.487399	0.48553	0.485062	0.486464
130069	0.51181	0.490555	0.499057	0.504158	0.505433	0.501607
130062	0.148378	0.527219	0.375683	0.284761	0.26203	0.330222
130061	0.119131	0.492098	0.342911	0.253399	0.231021	0.298155
130060	0.175328	0.513158	0.378026	0.296947	0.276677	0.337486
130021	0.428816	0.520543	0.483852	0.461837	0.456334	0.472845
129481	0	0.527426	0.316456	0.189873	0.158228	0.253165
129480	0	0.503327	0.301996	0.181198	0.150998	0.241597
129479	0	0.526551	0.315931	0.189558	0.157965	0.252744
129478	0	0.54417	0.326502	0.195901	0.163251	0.261202
129477	0	0.516601	0.309961	0.185976	0.15498	0.247969
129476	0	0.524533	0.31472	0.188832	0.15736	0.251776
129475	0	0.544504	0.326702	0.196021	0.163351	0.261362
129474	0	0.499339	0.299603	0.179762	0.149802	0.239683
129473	0	0.516443	0.309866	0.185919	0.154933	0.247892
129472	0	0.509092	0.305455	0.183273	0.152728	0.244364
129471	0.0214317	0.486616	0.300542	0.188898	0.160987	0.24472
129470	0.0506558	0.503251	0.322213	0.21359	0.186434	0.267902
129469	0.0798799	0.53712	0.354224	0.244486	0.217052	0.299355
129461	0.523728	0.48384	0.499795	0.509368	0.511762	0.504582
129442	0.591858	0.399829	0.47664	0.522727	0.534249	0.499684
129441	0.634584	0.383273	0.483797	0.544112	0.55919	0.513954
129440	0.66366	0.483925	0.555819	0.598955	0.60974	0.577387
129439	0.692738	0.43902	0.540507	0.6014	0.616623	0.570954
129438	0.721823	0.376537	0.514651	0.59752	0.618237	0.556086
129437	0.750908	0.37416	0.524859	0.615279	0.637883	0.570069
129436	0.779993	0.445459	0.579273	0.659561	0.679633	0.619417
129435	0.809077	0.465481	0.602919	0.685382	0.705998	0.644151
129434	0.839253	0.45023	0.605839	0.699205	0.722546	0.652522
129433	0.868336	0.322874	0.541059	0.67197	0.704697	0.606514
129432	0.897419	0.429199	0.616487	0.72886	0.756953	0.672673
129431	0.926561	0.412054	0.617857	0.741339	0.772209	0.679598
129430	0.955708	0.423476	0.636369	0.764105	0.796039	0.700237
129421	0.299285	0.38585	0.351224	0.330449	0.325255	0.340837
129408	0.629057	0.411319	0.498414	0.550671	0.563735	0.524543
129407	0.615269	0.43246	0.505584	0.549458	0.560427	0.527521
129406	0.58251	0.428221	0.489937	0.526966	0.536224	0.508452
129405	0.549752	0.471031	0.502519	0.521412	0.526135	0.511966
129404	0.50964	0.423919	0.458207	0.47878	0.483924	0.468494
129403	0.476881	0.463119	0.468624	0.471926	0.472752	0.470275
129402	0.444122	0.439892	0.441584	0.442599	0.442853	0.442092
129401	0.411363	0.439206	0.428069	0.421386	0.419716	0.424728
129400	0.314292	0.422916	0.379467	0.353397	0.346879	0.366432
129396	0.144776	0.41793	0.308669	0.243112	0.226723	0.27589
129395	0.178141	0.441707	0.336281	0.273025	0.257211	0.304653
129394	0.210814	0.416871	0.334448	0.284995	0.272631	0.309721
129393	0.243487	0.452058	0.36863	0.318573	0.306058	0.343601
129392	0.27616	0.457911	0.38521	0.34159	0.330685	0.3634
129391	0.336038	0.436298	0.396194	0.372132	0.366116	0.384163
129390	0.368711	0.4414	0.412324	0.394879	0.390518	0.403602
129389	0.401384	0.453347	0.432562	0.42009	0.416973	0.426326
129388	0.434057	0.42718	0.42993	0.431581	0.431994	0.430756
129387	0.393082	0.448059	0.426069	0.412874	0.409575	0.419471
129367	0.363978	0.468776	0.426857	0.401705	0.395417	0.414281
129366	0.331309	0.464021	0.410936	0.379085	0.371122	0.395011
129365	0.275073	0.441857	0.375143	0.335115	0.325108	0.355129
129364	0.242316	0.468505	0.378029	0.323744	0.310173	0.350887
129363	0.20956	0.457666	0.358424	0.298878	0.283992	0.328651
129362	0.176803	0.499287	0.370293	0.292897	0.273548	0.331595
129361	0.14406	0.47049	0.339918	0.261575	0.241989	0.300746
129342	0.941822	0.450271	0.646891	0.764864	0.794357	0.705877
129341	0.966898	0.461775	0.663824	0.785054	0.815361	0.724439
129340	0.999289	0.519313	0.711304	0.826498	0.855297	0.768901
129339	0.967972	0.504494	0.689885	0.80112	0.828929	0.745503
129338	0.935234	0.479124	0.661568	0.771034	0.798401	0.716301
129337	0.524689	0.449389	0.479509	0.497581	0.502099	0.488545
129336	0.469722	0.408229	0.432826	0.447585	0.451274	0.440206
129335	0.440506	0.467142	0.456488	0.450095	0.448497	0.453292
129334	0.41129	0.395289	0.40169	0.40553	0.40649	0.40361
129330	0.383558	0.472371	0.436846	0.415531	0.410202	0.426188
129324	0.360335	0.407212	0.388461	0.37721	0.374398	0.382836
129323	0.354286	0.435403	0.402956	0.383488	0.378621	0.393222
129322	0.636559	0.426565	0.510563	0.560961	0.573561	0.535762
129316	0.582082	0.43249	0.492327	0.528229	0.537205	0.510278
129306	0.685123	0.457161	0.548346	0.603057	0.616734	0.575701
129305	0.922988	0.412237	0.616537	0.739118	0.769763	0.677828
129304	0.969258	0.437754	0.650356	0.777917	0.809807	0.714136
129303	0.986928	0.520388	0.707004	0.818974	0.846966	0.762989
129302	0.957845	0.522154	0.69643	0.800996	0.827138	0.748713
129301	0.928764	0.456065	0.645145	0.758592	0.786954	0.701868
129300	0.899682	0.440826	0.624369	0.734494	0.762026	0.679431
129299	0.870601	0.525217	0.663371	0.746263	0.766986	0.704817
129298	0.84152	0.493381	0.632637	0.71619	0.737078	0.674413
129297	0.812438	0.491007	0.61958	0.696723	0.716009	0.658151
129296	0.783357	0.480213	0.601471	0.674225	0.692414	0.637848
129295	0.754276	0.504144	0.604196	0.664228	0.679236	0.634212
129294	0.725194	0.447348	0.558487	0.62517	0.64184	0.591828
129293	0.99264	0.496155	0.694749	0.813905	0.843694	0.754327
129292	0.976995	0.479933	0.678758	0.798053	0.827876	0.738405
129288	0.631171	0.443906	0.518812	0.563756	0.574992	0.541284
129277	0.654558	0.484918	0.552774	0.593487	0.603666	0.573131
129274	0.880912	0.421003	0.604966	0.715345	0.742939	0.660155
129273	0.840418	0.453104	0.60803	0.700985	0.724224	0.654507
129272	0.81058	0.425131	0.579311	0.671818	0.694945	0.625565
129265	0.99201	0.426537	0.652726	0.78844	0.822368	0.720583
129264	0.958403	0.415242	0.632506	0.762865	0.795454	0.697685
129263	0.92917	0.411173	0.618372	0.742691	0.773771	0.680531
129262	0.899812	0.439496	0.623622	0.734098	0.761717	0.67886
129261	0.849632	0.428534	0.596973	0.698037	0.723303	0.647505
129260	0.820317	0.415596	0.577484	0.674618	0.698901	0.626051
129259	0.794616	0.449805	0.587729	0.670484	0.691172	0.629106
129258	0.766806	0.406548	0.550651	0.637113	0.658729	0.593882
129257	0.739031	0.442493	0.561108	0.632277	0.65007	0.596693
129256	0.710025	0.446972	0.552193	0.615326	0.631109	0.58376
129255	0.680777	0.468597	0.553469	0.604392	0.617123	0.578931
129254	0.651551	0.481813	0.549708	0.590445	0.600629	0.570076
129241	0.554545	0.466103	0.50148	0.522706	0.528012	0.512093
129240	0.598659	0.477241	0.525808	0.554948	0.562233	0.540378
129239	0.583983	0.429255	0.491146	0.528281	0.537565	0.509714
129238	0.532397	0.461022	0.489572	0.506702	0.510985	0.498137
129237	0.503335	0.406514	0.445242	0.468479	0.474289	0.456861
129236	0.474451	0.462478	0.467267	0.470141	0.470859	0.468704
129235	0.446011	0.425878	0.433931	0.438763	0.439971	0.436347
129234	0.416594	0.449703	0.436459	0.428513	0.426527	0.432486
129233	0.386932	0.449332	0.424372	0.409396	0.405652	0.416884
129232	0.35727	0.442259	0.408263	0.387866	0.382767	0.398065
129231	0.3276	0.408683	0.37625	0.35679	0.351925	0.36652
129230	0.297925	0.368723	0.340404	0.323412	0.319165	0.331908
129229	0.267997	0.388413	0.340247	0.311347	0.304122	0.325797
129228	0.238511	0.449004	0.364807	0.314289	0.301659	0.339548
129151	0	0.504556	0.302734	0.18164	0.151367	0.242187
129148	0.189111	0.519759	0.3875	0.308144	0.288305	0.347822
129134	0	0.54999	0.329994	0.197996	0.164997	0.263995
129122	0.657278	0.59324	0.618855	0.634224	0.638067	0.62654
129023	0.628777	0.461502	0.528412	0.568558	0.578595	0.548485
129022	0.599176	0.516853	0.549782	0.56954	0.574479	0.559661
129021	0.567303	0.505214	0.53005	0.544951	0.548676	0.5375
129020	0.534516	0.515425	0.523062	0.527644	0.528789	0.525353
129019	0.547269	0.516377	0.528734	0.536148	0.538002	0.532441
129018	0.593581	0.453853	0.509744	0.543279	0.551663	0.526512
129017	0.623621	0.494947	0.546416	0.577298	0.585019	0.561857
129016	0.653161	0.482523	0.550778	0.591731	0.60197	0.571255
129015	0.683178	0.513076	0.581117	0.621941	0.632147	0.601529
129014	0.713899	0.481018	0.57417	0.630062	0.644035	0.602116
129013	0.74335	0.532873	0.617063	0.667578	0.680207	0.642321
129012	0.774044	0.512077	0.616864	0.679736	0.695454	0.6483
129011	0.804739	0.512315	0.629284	0.699466	0.717012	0.664375
129010	0.577578	0.466269	0.510793	0.537507	0.544186	0.52415
129009	0.589843	0.501822	0.53703	0.558155	0.563436	0.547593
129008	0.614661	0.521622	0.558838	0.581167	0.586749	0.570002
129007	0.641877	0.482284	0.546121	0.584423	0.593999	0.565272
129006	0.667957	0.486378	0.55901	0.602589	0.613483	0.580799
129005	0.694075	0.466433	0.557489	0.612124	0.625782	0.584806
129004	0.71394	0.469937	0.567538	0.626099	0.640739	0.596819
129003	0.846176	0.452451	0.609941	0.704435	0.728058	0.657188
129002	0.862637	0.498017	0.643865	0.731374	0.753251	0.687619
129001	0.581729	0.475623	0.518066	0.543531	0.549897	0.530798
129000	0.611373	0.444054	0.510981	0.551138	0.561177	0.53106
128999	0.640591	0.463571	0.534379	0.576864	0.587485	0.555621
128998	0.66969	0.45367	0.540078	0.591923	0.604884	0.566001
128997	0.698728	0.441113	0.544159	0.605987	0.621444	0.575073
128996	0.727807	0.496089	0.588776	0.644389	0.658292	0.616583
128995	0.757283	0.483865	0.593232	0.658852	0.675257	0.626042
128994	0.766976	0.476012	0.592398	0.662229	0.679687	0.627313
128993	0.736135	0.479815	0.582343	0.64386	0.659239	0.613101
128992	0.704018	0.490483	0.575897	0.627146	0.639958	0.601521
128991	0.673099	0.463793	0.547516	0.597749	0.610307	0.572632
128990	0.642171	0.487221	0.549201	0.586389	0.595686	0.567795
128989	0.613043	0.494751	0.542068	0.570458	0.577556	0.556263
128988	0.581534	0.4998	0.532494	0.55211	0.557014	0.542302
128987	0.550939	0.457281	0.494744	0.517222	0.522842	0.505983
128986	0.520901	0.527842	0.525066	0.5234	0.522983	0.524233
128985	0.496016	0.504568	0.501147	0.499094	0.498581	0.500121
128984	0.531772	0.496165	0.510408	0.518954	0.52109	0.514681
128983	0.568453	0.49004	0.521405	0.540224	0.544929	0.530814
128982	0.609963	0.524425	0.55864	0.579169	0.584302	0.568905
128981	0.915767	0.497332	0.664706	0.765131	0.790237	0.714919
128980	0.886004	0.484291	0.644976	0.741387	0.76549	0.693182
128979	0.856058	0.547533	0.670943	0.744989	0.7635	0.707966
128978	0.826044	0.488616	0.623587	0.70457	0.724815	0.664078
128977	0.79345	0.484616	0.60815	0.68227	0.7008	0.64521
128976	0.762945	0.527656	0.621771	0.678241	0.692358	0.650006
128975	0.730454	0.494832	0.589081	0.64563	0.659767	0.617355
128974	0.699674	0.511517	0.58678	0.631937	0.643227	0.609358
128973	0.668704	0.543712	0.593709	0.623707	0.631206	0.608708
128972	0.638038	0.490107	0.549279	0.584783	0.593658	0.567031
128971	0.66293	0.52654	0.581096	0.613829	0.622013	0.597462
128970	0.693238	0.509564	0.583033	0.627115	0.638136	0.605074
128969	0.723786	0.446162	0.557211	0.623841	0.640499	0.590526
128968	0.752048	0.530751	0.61927	0.672381	0.685659	0.645826
128967	0.210587	0.389248	0.317784	0.274905	0.264185	0.296344
128945	0.390974	0.486537	0.448312	0.425377	0.419643	0.436844
128944	0.434717	0.484201	0.464408	0.452531	0.449562	0.45847
128943	0.462331	0.409067	0.430373	0.443156	0.446352	0.436764
128942	0.490366	0.437121	0.458419	0.471198	0.474392	0.464808
128941	0.51968	0.448363	0.476889	0.494005	0.498284	0.485447
128940	0.549193	0.419571	0.47142	0.502529	0.510306	0.486974
128939	0.584752	0.417291	0.484276	0.524466	0.534514	0.504371
128933	0.557903	0.433621	0.483334	0.513162	0.520618	0.498248
128932	0.49674	0.482996	0.488494	0.491792	0.492617	0.490143
128931	0.463982	0.433996	0.445991	0.453187	0.454986	0.449589
128930	0.431468	0.375659	0.397983	0.411377	0.414725	0.40468
128929	0.398854	0.439757	0.423396	0.413579	0.411125	0.418487
128928	0.366168	0.409286	0.392039	0.38169	0.379103	0.386864
128927	0.628126	0.458658	0.526445	0.567118	0.577286	0.546782
128926	0.610297	0.452382	0.515548	0.553448	0.562923	0.534498
128925	0.580979	0.449151	0.501882	0.533521	0.54143	0.517701
128924	0.874289	0.420391	0.60195	0.710886	0.73812	0.656418
128923	0.88231	0.420658	0.605319	0.716115	0.743814	0.660717
128922	0.851747	0.445873	0.608223	0.705632	0.729985	0.656927
128921	0.821132	0.372438	0.551915	0.659602	0.686524	0.605759
128920	0.842586	0.437289	0.599408	0.696679	0.720997	0.648043
128919	0.972385	0.391929	0.624111	0.763421	0.798248	0.693766
128918	0.941741	0.456018	0.650307	0.766881	0.796024	0.708594
128896	0.918172	0.475816	0.652759	0.758924	0.785465	0.705841
128895	0.887914	0.443966	0.621546	0.728093	0.75473	0.674819
128894	0.857664	0.431794	0.602142	0.704351	0.729903	0.653246
128893	0.827463	0.462264	0.608344	0.695991	0.717903	0.652168
128892	0.79729	0.474641	0.603701	0.681137	0.700496	0.642419
128891	0.767117	0.452719	0.578478	0.653934	0.672797	0.616206
128890	0.736983	0.411348	0.541602	0.619755	0.639293	0.580678
128889	0.706944	0.469752	0.564629	0.621555	0.635787	0.593092
128888	0.684203	0.445503	0.540983	0.598271	0.612593	0.569627
128887	0.713866	0.477442	0.572011	0.628753	0.642939	0.600382
128886	0.743449	0.450251	0.56753	0.637898	0.65549	0.602714
128885	0.773188	0.43854	0.572399	0.652715	0.672794	0.612557
128884	0.803024	0.428168	0.57811	0.668075	0.690567	0.623093
128883	0.833103	0.399092	0.572697	0.676859	0.7029	0.624778
128882	0.86306	0.408572	0.590367	0.699444	0.726713	0.644906
128880	0.891522	0.360906	0.573152	0.7005	0.732337	0.636826
128878	0.714158	0.407867	0.530383	0.603893	0.622271	0.567138
128877	0.682599	0.429948	0.531008	0.591645	0.606804	0.561327
128876	0.650878	0.429338	0.517954	0.571123	0.584416	0.544539
128875	0.619014	0.405407	0.49085	0.542116	0.554932	0.516483
128874	0.587418	0.402078	0.476214	0.520696	0.531816	0.498455
128873	0.552963	0.404027	0.463602	0.499346	0.508282	0.481474
128872	0.520638	0.430236	0.466397	0.488093	0.493517	0.477245
128871	0.488287	0.428762	0.452572	0.466858	0.47043	0.459715
128870	0.455838	0.312489	0.369828	0.404232	0.412833	0.38703
128869	0.467577	0.420902	0.439572	0.450774	0.453574	0.445173
128868	0.531785	0.456153	0.486406	0.504557	0.509095	0.495482
128867	0.564331	0.440029	0.48975	0.519582	0.527041	0.504666
128866	0.596289	0.396456	0.476389	0.524349	0.536339	0.500369
128865	0.913637	0.436415	0.627304	0.741837	0.77047	0.68457
128864	0.902056	0.418995	0.612219	0.728154	0.757137	0.670186
128863	0.87009	0.416454	0.597908	0.706781	0.733999	0.652345
128862	0.842135	0.433731	0.597093	0.69511	0.719614	0.646101
128861	0.813095	0.425368	0.580459	0.673513	0.696777	0.626986
128860	0.783312	0.429427	0.570981	0.655913	0.677146	0.613447
128859	0.751787	0.413301	0.548695	0.629932	0.650241	0.589314
128852	0.312715	0.505979	0.428673	0.38229	0.370694	0.405482
128851	0.273238	0.426842	0.3654	0.328535	0.319319	0.346968
128850	0.248093	0.41841	0.350283	0.309407	0.299188	0.329845
128849	0.21859	0.44854	0.35656	0.301372	0.287575	0.328966
128848	0.188952	0.460546	0.351909	0.286726	0.27043	0.319317
128847	0.18307	0.430707	0.331652	0.272219	0.257361	0.301936
128846	0.212708	0.428278	0.34205	0.290313	0.277379	0.316181
128845	0.242346	0.465663	0.376336	0.32274	0.309341	0.349538
128844	0.271984	0.470408	0.391038	0.343417	0.331511	0.367228
128843	0.301622	0.449152	0.39014	0.354733	0.345881	0.372436
128842	0.33126	0.439405	0.396147	0.370192	0.363704	0.38317
128841	0.360898	0.449102	0.413821	0.392652	0.387359	0.403236
128840	0.40574	0.436519	0.424208	0.416821	0.414974	0.420514
128839	0.435343	0.444056	0.440571	0.43848	0.437957	0.439525
128834	0.765957	0.467223	0.586717	0.658413	0.676337	0.622565
128819	0.65312	0.49611	0.558914	0.596597	0.606017	0.577755
128769	0.771889	0.470951	0.591327	0.663552	0.681608	0.627439
128767	0.94655	0.445773	0.646084	0.76627	0.796317	0.706177
128740	0.508973	0.447573	0.472133	0.486869	0.490553	0.479501
128731	0.630661	0.45064	0.522648	0.565854	0.576655	0.544251
128708	0.87891	0.466272	0.631328	0.730361	0.755119	0.680844
128700	0.584154	0.509036	0.539083	0.557111	0.561618	0.548097
128699	0.616312	0.452197	0.517843	0.55723	0.567077	0.537536
128698	0.645722	0.496267	0.556049	0.591918	0.600885	0.573983
128697	0.664154	0.446888	0.533794	0.585938	0.598974	0.559866
128696	0.663149	0.450291	0.535434	0.58652	0.599292	0.560977
128695	0.0730842	0.537	0.351434	0.240094	0.212259	0.295764
128694	0.040504	0.537725	0.338837	0.219504	0.18967	0.27917
128693	0.00792374	0.592358	0.358584	0.21832	0.183254	0.288452
128692	0.00593067	0.563224	0.340306	0.206556	0.173119	0.273431
128691	0	0.504698	0.302819	0.181691	0.151409	0.242255
128690	0	0.471356	0.282814	0.169688	0.141407	0.226251
128689	0	0.454888	0.272933	0.16376	0.136466	0.218346
128688	0	0.478991	0.287394	0.172437	0.143697	0.229915
128681	0.408389	0.482729	0.452993	0.435152	0.430691	0.444072
128305	0.860662	0.499457	0.643939	0.730628	0.752301	0.687284
128304	0.892377	0.515794	0.666427	0.756807	0.779402	0.711617
128303	0.923232	0.504323	0.671887	0.772425	0.797559	0.722156
128302	0.955032	0.475296	0.66719	0.782327	0.811111	0.724759
128301	0.986838	0.500009	0.69474	0.811579	0.840789	0.75316
128300	0.982199	0.502839	0.694583	0.809629	0.838391	0.752106
128299	0.950924	0.522037	0.693592	0.796525	0.822258	0.745058
128298	0.920111	0.479734	0.655885	0.761576	0.787998	0.70873
128297	0.889978	0.484649	0.646781	0.744059	0.768379	0.69542
128296	0.859445	0.528889	0.661111	0.740445	0.760278	0.700778
128295	0.828914	0.505669	0.634967	0.712546	0.731941	0.673757
128294	0.798383	0.503238	0.621296	0.692131	0.70984	0.656714
128293	0.767484	0.527624	0.623568	0.681134	0.695526	0.652351
128292	0.73697	0.497544	0.593314	0.650777	0.665142	0.622045
128291	0.706362	0.502638	0.584128	0.633022	0.645245	0.608575
128290	0.675299	0.518592	0.581275	0.618884	0.628287	0.60008
128289	0.644369	0.497323	0.556141	0.591433	0.600255	0.573787
128288	0.613351	0.50756	0.549876	0.575266	0.581614	0.562571
128287	0.581429	0.50214	0.533855	0.552885	0.557642	0.54337
128286	0.548916	0.469983	0.501556	0.5205	0.525236	0.511028
128285	0.517546	0.532946	0.526786	0.52309	0.522166	0.524938
128284	0.485946	0.512092	0.501634	0.495359	0.49379	0.498496
128283	0.453098	0.488589	0.474393	0.465875	0.463746	0.470134
128282	0.421178	0.492907	0.464215	0.447	0.442697	0.455608
128281	0.389124	0.468633	0.43683	0.417748	0.412977	0.427289
128280	0.357025	0.519033	0.45423	0.415348	0.405628	0.434789
128279	0.324903	0.478709	0.417186	0.380273	0.371044	0.398729
128278	0.293153	0.51782	0.427953	0.374033	0.360553	0.400993
128277	0.261194	0.505874	0.408002	0.349279	0.334598	0.378641
128276	0.229255	0.528286	0.408674	0.336906	0.318965	0.37279
128275	0.197438	0.515916	0.388525	0.31209	0.292982	0.350308
128274	0.165621	0.485591	0.357603	0.28081	0.261612	0.319207
128273	0.133805	0.48682	0.345614	0.26089	0.239709	0.303252
128272	0.102113	0.497306	0.339228	0.244382	0.22067	0.291805
128271	0.071023	0.537173	0.350713	0.238837	0.210868	0.294775
128270	0.0395471	0.506509	0.319724	0.207653	0.179636	0.263689
128269	0.056573	0.498836	0.321931	0.215788	0.189252	0.268859
128268	0.0879426	0.515515	0.344486	0.241869	0.216214	0.293177
128267	0.119156	0.516918	0.357813	0.26235	0.238485	0.310082
128266	0.150267	0.485424	0.351361	0.270924	0.250814	0.311143
128265	0.180559	0.491109	0.366889	0.292357	0.273724	0.329623
128264	0.211379	0.528222	0.401485	0.325443	0.306432	0.363464
128263	0.241946	0.515862	0.406296	0.340556	0.324121	0.373426
128262	0.271995	0.490581	0.403147	0.350686	0.337571	0.376916
128261	0.30184	0.531117	0.439406	0.384379	0.370623	0.411893
128260	0.331812	0.533743	0.452971	0.404508	0.392392	0.428739
128259	0.361785	0.515258	0.453869	0.417035	0.407827	0.435452
128258	0.391758	0.48381	0.446989	0.424897	0.419373	0.435943
128257	0.42173	0.486123	0.460366	0.444912	0.441048	0.452639
128256	0.451703	0.45981	0.456567	0.454621	0.454135	0.455594
128255	0.481676	0.482581	0.482219	0.482001	0.481947	0.48211
128254	0.511648	0.482016	0.493869	0.50098	0.502758	0.497424
128253	0.541558	0.489989	0.510617	0.522993	0.526087	0.516805
128252	0.571309	0.499169	0.528025	0.545338	0.549667	0.536682
128251	0.600434	0.526375	0.555999	0.573773	0.578216	0.564886
128250	0.629854	0.498837	0.551244	0.582688	0.590549	0.566966
128249	0.65898	0.464675	0.542397	0.58903	0.600688	0.565713
128248	0.688189	0.491786	0.570347	0.617484	0.629268	0.593916
128231	0.590177	0.477299	0.52245	0.549541	0.556313	0.535995
128230	0.53902	0.474038	0.500031	0.515627	0.519526	0.507829
128229	0.506267	0.513429	0.510564	0.508845	0.508415	0.509705
128228	0.473513	0.485441	0.48067	0.477808	0.477092	0.479239
128227	0.44076	0.476302	0.462085	0.453555	0.451423	0.45782
128226	0.408007	0.48881	0.456489	0.437096	0.432248	0.446792
128225	0.375254	0.508084	0.454952	0.423073	0.415103	0.439012
128222	0.92988	0.380931	0.600511	0.732258	0.765195	0.666385
128221	0.959449	0.409455	0.629453	0.761451	0.794451	0.695452
128218	0.231502	0.471919	0.375752	0.318052	0.303627	0.346902
128217	0.258482	0.386658	0.335388	0.304625	0.296935	0.320007
128216	0.550217	0.378321	0.447079	0.488334	0.498648	0.467707
128215	0.240961	0.468421	0.377437	0.322847	0.309199	0.350142
128214	0.238214	0.448403	0.364327	0.313882	0.30127	0.339104
128213	0.232397	0.43073	0.351397	0.303797	0.291897	0.327597
128212	0.225585	0.474741	0.375078	0.315281	0.300332	0.34518
128211	0.547949	0.424237	0.473722	0.503413	0.510836	0.488567
128202	0.617365	0.462538	0.524469	0.561628	0.570917	0.543048
128201	0.607115	0.426294	0.498622	0.542019	0.552869	0.520321
128200	0.578032	0.464159	0.509709	0.537038	0.54387	0.523373
128199	0.54895	0.434879	0.480507	0.507884	0.514728	0.494196
128198	0.519867	0.399138	0.44743	0.476405	0.483648	0.461917
128197	0.490784	0.448072	0.465156	0.475407	0.47797	0.470282
128196	0.4617	0.432696	0.444298	0.451259	0.452999	0.447778
128195	0.435042	0.4169	0.424157	0.428511	0.429599	0.426334
128194	0.478221	0.403016	0.433098	0.451147	0.455659	0.442122
128193	0.507304	0.382833	0.432622	0.462495	0.469963	0.447558
128192	0.536387	0.401259	0.45531	0.487741	0.495849	0.471526
128191	0.565471	0.378921	0.453541	0.498313	0.509506	0.475927
128190	0.594554	0.363075	0.455667	0.511221	0.52511	0.483444
128189	0.623637	0.334786	0.450327	0.519651	0.536982	0.484989
128188	0.532067	0.54307	0.538669	0.536028	0.535368	0.537348
128187	0.533711	0.4941	0.509944	0.519451	0.521828	0.514698
128186	0.504626	0.47739	0.488284	0.494821	0.496455	0.491553
128185	0.47554	0.425835	0.445717	0.457646	0.460629	0.451682
128184	0.493622	0.495771	0.494911	0.494396	0.494267	0.494654
128183	0.557966	0.523616	0.537356	0.5456	0.547661	0.541478
128182	0.587051	0.4794	0.52246	0.548297	0.554756	0.535379
128181	0.616137	0.478532	0.533574	0.566599	0.574855	0.550087
128180	0.645222	0.503258	0.560044	0.594115	0.602633	0.577079
128179	0.674307	0.518293	0.580699	0.618142	0.627503	0.599421
128178	0.703393	0.492807	0.577041	0.627582	0.640217	0.602312
128177	0.732478	0.478009	0.579797	0.640869	0.656137	0.610333
128176	0.761563	0.533955	0.624998	0.679624	0.693281	0.652311
128175	0.769087	0.560473	0.643919	0.693986	0.706503	0.668952
128174	0.740001	0.482174	0.585305	0.647183	0.662653	0.616244
128173	0.710898	0.521861	0.597476	0.642844	0.654187	0.62016
128172	0.681424	0.513872	0.580893	0.621105	0.631159	0.600999
128171	0.652336	0.512218	0.568265	0.601894	0.610301	0.585079
128170	0.622847	0.487185	0.54145	0.574009	0.582148	0.557729
128169	0.593265	0.513409	0.545351	0.564517	0.569308	0.554934
128168	0.56405	0.526914	0.541768	0.550681	0.552909	0.546225
128167	0.534812	0.503499	0.516024	0.523539	0.525418	0.519781
128166	0.505452	0.502469	0.503662	0.504378	0.504557	0.50402
128165	0.476214	0.50952	0.496198	0.488205	0.486206	0.492201
128164	0.446977	0.452653	0.450383	0.44902	0.44868	0.449702
128163	0.417739	0.485454	0.458368	0.442117	0.438054	0.450242
128162	0.824583	0.506039	0.633457	0.709907	0.72902	0.671682
128161	0.857342	0.552393	0.674373	0.747561	0.765858	0.710967
128160	0.890102	0.533542	0.676166	0.76174	0.783134	0.718953
128159	0.922861	0.52125	0.681894	0.778281	0.802378	0.730088
128158	0.95562	0.536065	0.703887	0.80458	0.829754	0.754234
128157	0.98838	0.536902	0.717493	0.825848	0.852936	0.77167
128156	0.978861	0.53538	0.712772	0.819208	0.845817	0.76599
128155	0.946102	0.548049	0.70727	0.802803	0.826686	0.755036
128154	0.913342	0.51945	0.677007	0.771541	0.795175	0.724274
128153	0.880583	0.551755	0.683286	0.762205	0.781935	0.722746
128152	0.847824	0.512824	0.646824	0.727224	0.747324	0.687024
128151	0.815064	0.535746	0.647473	0.71451	0.731269	0.680991
128150	0.782305	0.545291	0.640097	0.69698	0.711201	0.668538
128149	0.749546	0.520474	0.612103	0.66708	0.680824	0.639591
128148	0.716786	0.510108	0.592779	0.642382	0.654783	0.617581
128147	0.684027	0.517148	0.583899	0.62395	0.633963	0.603925
128146	0.651268	0.510567	0.566847	0.600615	0.609057	0.583731
128145	0.618508	0.556775	0.581468	0.596284	0.599988	0.588876
128144	0.585749	0.518505	0.545402	0.561541	0.565576	0.553472
128143	0.55299	0.496661	0.519193	0.532711	0.536091	0.525952
128142	0.545495	0.522466	0.531677	0.537204	0.538586	0.534441
128141	0.578254	0.536811	0.553388	0.563335	0.565821	0.558361
128140	0.611013	0.511819	0.551497	0.575303	0.581255	0.5634
128139	0.643773	0.575874	0.603034	0.619329	0.623403	0.611181
128138	0.676532	0.572165	0.613912	0.63896	0.645222	0.626436
128137	0.709291	0.601656	0.64471	0.670543	0.677001	0.657627
128136	0.742051	0.586206	0.648544	0.685947	0.695297	0.667245
128135	0.77481	0.529182	0.627433	0.686384	0.701122	0.656908
128134	0.807569	0.53048	0.641316	0.707817	0.724443	0.674567
128133	0.840329	0.536043	0.657757	0.730786	0.749043	0.694271
128132	0.340307	0.52467	0.450925	0.406678	0.395616	0.428801
128131	0.369388	0.516805	0.457838	0.422458	0.413613	0.440148
128130	0.398469	0.478535	0.446508	0.427293	0.422489	0.4369
128129	0.42755	0.495326	0.468216	0.451949	0.447883	0.460082
128128	0.456631	0.466349	0.462462	0.460129	0.459546	0.461295
128127	0.485712	0.481105	0.482948	0.484053	0.48433	0.483501
128126	0.514793	0.499045	0.505344	0.509123	0.510068	0.507234
128125	0.543875	0.45764	0.492134	0.512831	0.518005	0.502482
128124	0.603335	0.502674	0.542939	0.567097	0.573137	0.555018
128123	0.548821	0.507192	0.523844	0.533834	0.536332	0.528839
128122	0.519731	0.464693	0.486709	0.499918	0.50322	0.493313
128121	0.490642	0.455582	0.469606	0.478021	0.480124	0.473813
128120	0.461553	0.432068	0.443862	0.450938	0.452707	0.4474
128119	0.432464	0.440738	0.437428	0.435443	0.434946	0.436435
128118	0.403375	0.459099	0.436809	0.423436	0.420092	0.430123
128117	0.374286	0.431615	0.408683	0.394924	0.391485	0.401804
128116	0.36859	0.522847	0.461144	0.424123	0.414867	0.442634
128115	0.316106	0.49349	0.422536	0.379964	0.369321	0.40125
128114	0.287017	0.483466	0.404886	0.357739	0.345952	0.381313
128113	0.257928	0.505078	0.406218	0.346902	0.332073	0.37656
128112	0.228839	0.50165	0.392525	0.327051	0.310682	0.359788
128111	0.19975	0.50835	0.38491	0.310846	0.29233	0.347878
128110	0.170661	0.454496	0.340962	0.272842	0.255811	0.306902
128107	0.437268	0.47107	0.457549	0.449437	0.447409	0.453493
128106	0.469986	0.44265	0.453585	0.460145	0.461785	0.456865
128105	0.510233	0.478918	0.491444	0.49896	0.500839	0.495202
128104	0.542951	0.410655	0.463573	0.495325	0.503262	0.479449
128103	0.575669	0.418009	0.481073	0.518912	0.528371	0.499992
128102	0.608388	0.474943	0.528321	0.560347	0.568354	0.544334
128101	0.641106	0.454625	0.529217	0.573973	0.585162	0.551595
128100	0.504353	0.469048	0.48317	0.491644	0.493762	0.487407
128099	0.48172	0.492615	0.488257	0.485642	0.484988	0.48695
128098	0.452634	0.46348	0.459141	0.456538	0.455888	0.45784
128097	0.423498	0.501499	0.470299	0.451578	0.446898	0.460939
128096	0.39442	0.497533	0.456288	0.431541	0.425354	0.443914
128095	0.365346	0.467503	0.42664	0.402122	0.395993	0.414381
128094	0.336272	0.47642	0.420361	0.386725	0.378316	0.403543
128093	0.307193	0.455032	0.395896	0.360415	0.351545	0.378156
128092	0.278113	0.470478	0.393532	0.347364	0.335822	0.370448
128091	0.249032	0.48403	0.390031	0.333631	0.319531	0.361831
128090	0.218571	0.442248	0.352777	0.299094	0.285674	0.325936
128089	0.189489	0.481011	0.364402	0.294437	0.276945	0.329419
128088	0.160407	0.482824	0.353857	0.276477	0.257132	0.315167
128087	0.131325	0.464982	0.331519	0.251441	0.231422	0.29148
128086	0.151324	0.452778	0.332196	0.259847	0.24176	0.296022
128085	0.180406	0.461366	0.348982	0.281552	0.264694	0.315267
128084	0.209488	0.431071	0.342438	0.289258	0.275963	0.315848
128083	0.23857	0.432511	0.354935	0.308389	0.296752	0.331662
128082	0.267076	0.537365	0.42925	0.36438	0.348163	0.396815
128081	0.23799	0.453098	0.367055	0.315429	0.302523	0.341242
128080	0.208905	0.501965	0.384741	0.314407	0.296823	0.349574
128079	0.17982	0.531	0.390528	0.306245	0.285174	0.348386
128078	0.184624	0.488587	0.367002	0.294051	0.275813	0.330526
128077	0.352226	0.441715	0.40592	0.384442	0.379073	0.395181
128076	0.387806	0.460243	0.431268	0.413884	0.409537	0.422576
128075	0.420565	0.444897	0.435164	0.429324	0.427864	0.432244
128074	0.453323	0.470977	0.463915	0.459678	0.458619	0.461797
128073	0.486081	0.50188	0.49556	0.491769	0.490821	0.493664
128072	0.518839	0.476958	0.493711	0.503762	0.506275	0.498736
128071	0.551598	0.507006	0.524843	0.535545	0.53822	0.530194
128070	0.584356	0.500223	0.533876	0.554068	0.559116	0.543972
128069	0.802327	0.511391	0.627765	0.69759	0.715046	0.662678
128068	0.831421	0.525786	0.64804	0.721392	0.73973	0.684716
128067	0.860514	0.484882	0.635135	0.725287	0.747825	0.680211
128066	0.889608	0.564642	0.694628	0.77262	0.792118	0.733624
128065	0.918702	0.489162	0.660978	0.764067	0.78984	0.712522
128064	0.947795	0.508962	0.684495	0.789815	0.816145	0.737155
128061	0.201666	0.526824	0.396761	0.318723	0.299213	0.357742
128057	0.25355	0.470358	0.383635	0.331601	0.318592	0.357618
128052	0.0657179	0.527794	0.342963	0.232065	0.204341	0.287514
128045	0.144974	0.49182	0.353082	0.269839	0.249028	0.31146
128044	0.0905004	0.501918	0.337351	0.238611	0.213926	0.287981
128043	0.0614117	0.495632	0.321944	0.217731	0.191678	0.269837
128042	0.0323231	0.531657	0.331923	0.212083	0.182123	0.272003
128041	0.0032345	0.49936	0.30091	0.18184	0.152072	0.241375
128040	0	0.51045	0.30627	0.183762	0.153135	0.245016
128039	0	0.517923	0.310754	0.186452	0.155377	0.248603
128038	0	0.501558	0.300935	0.180561	0.150467	0.240748
128037	0	0.506753	0.304052	0.182431	0.152026	0.243241
128036	0	0.499139	0.299484	0.17969	0.149742	0.239587
128035	0	0.51303	0.307818	0.184691	0.153909	0.246254
128034	0	0.4758	0.28548	0.171288	0.14274	0.228384
128033	0	0.498284	0.29897	0.179382	0.149485	0.239176
128032	0.00861712	0.54556	0.330783	0.201917	0.1697	0.26635
128031	0.0377057	0.479534	0.302803	0.196764	0.170254	0.249783
128030	0.423153	0.487698	0.46188	0.446389	0.442517	0.454135
128029	0.390394	0.496496	0.454055	0.428591	0.422225	0.441323
128028	0.357635	0.482167	0.432354	0.402466	0.394994	0.41741
128027	0.324876	0.537862	0.452667	0.401551	0.388772	0.427109
128026	0.292117	0.498208	0.415771	0.36631	0.353944	0.39104
128025	0.259358	0.519938	0.415706	0.353167	0.337532	0.384436
128024	0.226599	0.518307	0.401624	0.331614	0.314111	0.366619
128023	0.201329	0.474889	0.365465	0.29981	0.283397	0.332637
128022	0.234085	0.499972	0.393617	0.329804	0.313851	0.361711
128021	0.266844	0.502907	0.408482	0.351827	0.337663	0.380155
128020	0.299603	0.488111	0.412708	0.367466	0.356156	0.390087
128019	0.332362	0.490228	0.427082	0.389194	0.379722	0.408138
128018	0.365121	0.492084	0.441299	0.410828	0.40321	0.426063
128017	0.397881	0.507952	0.463923	0.437506	0.430902	0.450715
128016	0	0.540819	0.324491	0.194695	0.162246	0.259593
128015	0	0.513137	0.307882	0.184729	0.153941	0.246306
128014	0	0.530799	0.318479	0.191088	0.15924	0.254784
128013	0	0.530897	0.318538	0.191123	0.159269	0.254831
128012	0	0.522655	0.313593	0.188156	0.156796	0.250874
128011	0.0294047	0.528869	0.329083	0.209212	0.179244	0.269147
128010	0.0621635	0.500818	0.325356	0.220079	0.19376	0.272718
128009	0.820934	0.483745	0.618621	0.699546	0.719778	0.659084
128008	0.856574	0.475597	0.627988	0.719423	0.742281	0.673705
128007	0.892143	0.442295	0.622234	0.730198	0.757188	0.676216
128006	0.9249	0.408122	0.614834	0.73886	0.769867	0.676847
128005	0.957637	0.440766	0.647514	0.771563	0.802576	0.709539
128004	0.990212	0.471544	0.679011	0.803492	0.834612	0.741251
128003	0.983721	0.476315	0.679277	0.801055	0.831499	0.740166
128002	0.970978	0.383841	0.618696	0.759609	0.794837	0.689152
128001	0.99699	0.407426	0.643252	0.784747	0.820121	0.714
128000	0.954061	0.390916	0.616174	0.751329	0.785117	0.683751
127999	0.91816	0.495972	0.664848	0.766173	0.791504	0.71551
127995	0.818737	0.426286	0.583267	0.677455	0.701002	0.630361
127993	0.659017	0.408907	0.508951	0.568977	0.583984	0.538964
127992	0.688548	0.400602	0.51578	0.584887	0.602164	0.550334
127991	0.717793	0.425712	0.542544	0.612644	0.630169	0.577594
127990	0.551898	0.42566	0.476155	0.506452	0.514027	0.491304
127989	0.5814	0.404175	0.475065	0.517599	0.528232	0.496332
127988	0.610762	0.396439	0.482168	0.533605	0.546465	0.507887
127987	0.880627	0.512827	0.659947	0.748219	0.770287	0.704083
127986	0.850547	0.412077	0.587465	0.692698	0.719006	0.640082
127985	0.678103	0.389123	0.504715	0.57407	0.591409	0.539393
127984	0.710798	0.400794	0.524796	0.599197	0.617797	0.561996
127976	0.639848	0.41422	0.504472	0.558622	0.57216	0.531547
127965	0.464046	0.490836	0.48012	0.47369	0.472083	0.476905
127962	0.748117	0.400482	0.539536	0.622969	0.643827	0.581252
127961	0.721067	0.422777	0.542093	0.613682	0.63158	0.577888
127960	0.67159	0.454294	0.541213	0.593364	0.606402	0.567288
127959	0.642539	0.445387	0.524247	0.571564	0.583393	0.547906
127958	0.613503	0.469799	0.52728	0.561769	0.570391	0.544525
127957	0.584458	0.430902	0.492324	0.529177	0.538391	0.510751
127956	0.555375	0.472892	0.505885	0.525681	0.53063	0.515783
127948	0.522816	0.473528	0.493243	0.505072	0.508029	0.499157
127947	0.492449	0.473939	0.481343	0.485785	0.486896	0.483564
127946	0.461955	0.541786	0.509854	0.490694	0.485905	0.500274
127945	0.431161	0.510221	0.478597	0.459623	0.454879	0.46911
127944	0.399269	0.503592	0.461862	0.436825	0.430566	0.449344
127943	0.367381	0.531328	0.465749	0.426402	0.416565	0.446075
127942	0.332987	0.500738	0.433637	0.393377	0.383312	0.413507
127941	0.300402	0.5005	0.420461	0.372438	0.360432	0.396449
127940	0.267819	0.480496	0.395425	0.344382	0.331622	0.369904
127939	0.235235	0.449678	0.363901	0.312434	0.299568	0.338168
127938	0.202651	0.489688	0.374873	0.305984	0.288762	0.340429
127937	0.169967	0.472357	0.351401	0.278827	0.260684	0.315114
127936	0.187103	0.502613	0.376409	0.300687	0.281756	0.338548
127935	0.220723	0.466822	0.368382	0.309319	0.294553	0.33885
127934	0.253346	0.474162	0.385836	0.33284	0.319591	0.359338
127933	0.286598	0.468647	0.395827	0.352135	0.341213	0.373981
127932	0.319229	0.479274	0.415256	0.376845	0.367243	0.396051
127931	0.35175	0.461401	0.41754	0.391224	0.384645	0.404382
127930	0.385777	0.496845	0.452418	0.425761	0.419097	0.43909
127929	0.417667	0.488261	0.460024	0.443081	0.438846	0.451552
127928	0.431626	0.457729	0.447288	0.441023	0.439457	0.444155
127927	0.402041	0.441346	0.425624	0.416191	0.413833	0.420908
127926	0.366882	0.463449	0.424823	0.401646	0.395852	0.413234
127925	0.334405	0.491745	0.428809	0.391047	0.381607	0.409928
127924	0.301837	0.476497	0.406633	0.364715	0.354235	0.385674
127923	0.267559	0.474931	0.391982	0.342213	0.32977	0.367097
127922	0.23487	0.480213	0.382075	0.323193	0.308473	0.352634
127921	0.200267	0.483921	0.370459	0.302383	0.285363	0.336421
127920	0.167657	0.493996	0.363461	0.285139	0.265559	0.3243
127919	0.189623	0.496539	0.373772	0.300112	0.281697	0.336942
127918	0.222207	0.4896	0.382643	0.318469	0.302425	0.350556
127917	0.254792	0.531655	0.420909	0.354462	0.337851	0.387686
127916	0.287376	0.494313	0.411538	0.361873	0.349457	0.386706
127915	0.319961	0.497379	0.426411	0.383831	0.373186	0.405121
127914	0.352545	0.495032	0.438037	0.40384	0.395291	0.420939
127913	0.38805	0.519504	0.466922	0.435373	0.427486	0.451148
127912	0.422758	0.535515	0.490412	0.463351	0.456585	0.476882
127911	0.453575	0.504143	0.483916	0.47178	0.468746	0.477848
127910	0.484252	0.476178	0.479408	0.481346	0.48183	0.480377
127909	0.514941	0.503165	0.507876	0.510702	0.511409	0.509289
127908	0.510053	0.483555	0.494154	0.500513	0.502103	0.497334
127907	0.477302	0.487305	0.483304	0.480903	0.480303	0.482103
127906	0.444551	0.506004	0.481423	0.466674	0.462987	0.474048
127905	0.4118	0.469581	0.446468	0.432601	0.429134	0.439535
127904	0.379049	0.470371	0.433842	0.411925	0.406446	0.422884
127903	0.346298	0.500339	0.438723	0.401753	0.392511	0.420238
127902	0.313547	0.479679	0.413226	0.373355	0.363387	0.393291
127901	0.280797	0.486917	0.404469	0.355	0.342633	0.379734
127900	0.251051	0.492612	0.395987	0.338013	0.323519	0.367
127899	0.283807	0.443393	0.379559	0.341258	0.331683	0.360408
127898	0.316562	0.46264	0.404209	0.36915	0.360385	0.386679
127897	0.206491	0.423689	0.33681	0.284682	0.27165	0.310746
127896	0.203174	0.415779	0.330737	0.279712	0.266955	0.305224
127895	0.135711	0.462967	0.332065	0.253523	0.233888	0.292794
127894	0.103162	0.450314	0.311453	0.228136	0.207307	0.269795
127893	0.0733931	0.416993	0.279553	0.197089	0.176473	0.238321
127892	0.0970212	0.444104	0.305271	0.221971	0.201146	0.263621
127891	0.572044	0.417061	0.479055	0.516251	0.525549	0.497653
127890	0.632445	0.406998	0.497177	0.551284	0.564811	0.52423
127889	0.665015	0.426431	0.521865	0.579125	0.59344	0.550495
127888	0.697621	0.441212	0.543776	0.605314	0.620698	0.574545
127887	0.748615	0.451502	0.570347	0.641654	0.659481	0.606001
127886	0.863465	0.456487	0.619278	0.716953	0.741371	0.668115
127885	0.382315	0.42556	0.408262	0.397883	0.395288	0.403073
127884	0.423922	0.33966	0.373365	0.393588	0.398643	0.383476
127883	0.456588	0.42242	0.436087	0.444288	0.446338	0.440188
127882	0.48926	0.435056	0.456738	0.469747	0.472999	0.463242
127881	0.521684	0.40809	0.453528	0.48079	0.487606	0.467159
127880	0.552203	0.389795	0.454758	0.493736	0.503481	0.474247
127879	0.584895	0.391643	0.468943	0.515324	0.526919	0.492134
127878	0.631013	0.404051	0.494836	0.549307	0.562925	0.522072
127877	0.349459	0.456359	0.413599	0.387943	0.381529	0.400771
127876	0.334807	0.468446	0.414991	0.382917	0.374899	0.398954
127875	0.305722	0.498342	0.421294	0.375065	0.363508	0.398179
127874	0.276637	0.482554	0.400187	0.350767	0.338412	0.375477
127873	0.297149	0.452665	0.390459	0.353135	0.343804	0.371797
127872	0.326234	0.454676	0.403299	0.372473	0.364767	0.387886
127871	0.355319	0.452733	0.413768	0.390388	0.384543	0.402078
127870	0.384404	0.458712	0.428989	0.411155	0.406696	0.420072
127869	0.413489	0.438964	0.428774	0.42266	0.421131	0.425717
127868	0.442574	0.449546	0.446757	0.445084	0.444665	0.44592
127867	0.471659	0.437852	0.451375	0.459489	0.461517	0.455432
127866	0.500744	0.448567	0.469438	0.48196	0.485091	0.475699
127865	0.529829	0.45155	0.482861	0.501648	0.506345	0.492255
127864	0.558914	0.449445	0.493233	0.519505	0.526073	0.506369
127863	0.587999	0.466115	0.514869	0.544121	0.551434	0.529495
127862	0.502752	0.355877	0.414627	0.449877	0.45869	0.432252
127861	0.502729	0.378758	0.428347	0.4581	0.465538	0.443223
127860	0.502705	0.428851	0.458393	0.476118	0.480549	0.467255
127859	0.380132	0.41306	0.399889	0.391986	0.390011	0.395938
127858	0.324248	0.436061	0.391336	0.364501	0.357792	0.377919
127857	0.295185	0.401348	0.358883	0.333404	0.327034	0.346143
127856	0.267423	0.400237	0.347112	0.315236	0.307267	0.331174
127855	0.296486	0.39747	0.357077	0.332841	0.326782	0.344959
127854	0.32555	0.469768	0.412081	0.377468	0.368815	0.394775
127853	0.354613	0.463618	0.420016	0.393855	0.387315	0.406936
127852	0.383676	0.443932	0.41983	0.405369	0.401753	0.412599
127851	0.41293	0.4368	0.427252	0.421523	0.420091	0.424387
127850	0.442016	0.431223	0.43554	0.43813	0.438778	0.436835
127849	0.471102	0.430736	0.446882	0.45657	0.458992	0.451726
127848	0.500188	0.450897	0.470613	0.482443	0.4854	0.476528
127847	0.529274	0.442895	0.477447	0.498177	0.50336	0.487812
127846	0.55836	0.39794	0.462108	0.500609	0.510234	0.481358
127845	0.587446	0.386629	0.466956	0.515152	0.527201	0.491054
127842	0.737962	0.389574	0.528929	0.612542	0.633446	0.570736
127841	0.763367	0.433347	0.565355	0.64456	0.664361	0.604957
127840	0.787432	0.413108	0.562838	0.652676	0.675135	0.607757
127839	0.673615	0.387807	0.50213	0.570724	0.587873	0.536427
127838	0.651619	0.485904	0.55219	0.591962	0.601905	0.572076
127837	0.68179	0.415298	0.521895	0.585853	0.601843	0.553874
127836	0.711961	0.453419	0.556836	0.618886	0.634399	0.587861
127835	0.377288	0.356315	0.364704	0.369738	0.370996	0.367221
127834	0.369336	0.396735	0.385775	0.379199	0.377555	0.382487
127833	0.340046	0.44736	0.404434	0.378679	0.37224	0.391557
127832	0.310758	0.353261	0.33626	0.326059	0.323509	0.331159
127831	0.28147	0.415602	0.361949	0.329757	0.321709	0.345853
127830	0.252159	0.427066	0.357103	0.315125	0.304631	0.336114
127829	0.238064	0.376595	0.321183	0.287935	0.279624	0.304559
127828	0.267405	0.411932	0.354121	0.319434	0.310763	0.336778
127827	0.30857	0.438138	0.386311	0.355215	0.347441	0.370763
127826	0.338038	0.345807	0.342699	0.340835	0.340369	0.341767
127825	0.367514	0.409992	0.393001	0.382806	0.380257	0.387903
127822	0.339064	0.395358	0.37284	0.35933	0.355952	0.366085
127821	0.4727	0.42769	0.445694	0.456497	0.459197	0.451095
127820	0.484645	0.444442	0.460523	0.470172	0.472584	0.465348
127819	0.476855	0.416204	0.440465	0.455021	0.45866	0.447743
127818	0.445935	0.427642	0.434959	0.43935	0.440447	0.437154
127817	0.750732	0.408129	0.54517	0.627395	0.647951	0.586283
127816	0.780034	0.437792	0.574689	0.656827	0.677362	0.615758
127815	0.809337	0.418519	0.574846	0.668642	0.692091	0.621744
127814	0.772862	0.510367	0.615365	0.678364	0.694113	0.646864
127813	0.805166	0.426486	0.577958	0.668841	0.691562	0.623399
127812	0.83747	0.496172	0.632691	0.714603	0.735081	0.673647
127811	0.884999	0.511831	0.661098	0.750658	0.773048	0.705878
127810	0.916951	0.496616	0.66475	0.76563	0.79085	0.71519
127809	0.949926	0.458637	0.655153	0.773062	0.802539	0.714107
127808	0.987876	0.506233	0.69889	0.814485	0.843383	0.756687
127807	0.981056	0.494383	0.689052	0.805854	0.835054	0.747453
127806	0.950258	0.450772	0.650567	0.770443	0.800412	0.710505
127805	0.919677	0.482422	0.657324	0.762265	0.7885	0.709794
127804	0.893928	0.461905	0.634714	0.7384	0.764321	0.686557
127803	0.864342	0.452893	0.617472	0.71622	0.740907	0.666846
127802	0.871243	0.472424	0.631952	0.727668	0.751597	0.67981
127801	0.903987	0.437023	0.623808	0.73588	0.763898	0.679844
127800	0.936731	0.445866	0.642212	0.760019	0.789471	0.701116
127799	0.964523	0.451548	0.656738	0.779852	0.81063	0.718295
127798	0.859367	0.475373	0.628971	0.721129	0.744169	0.67505
127797	0.888869	0.466194	0.635264	0.736706	0.762066	0.685985
127796	0.918527	0.416243	0.617157	0.737705	0.767842	0.677431
127795	0.947936	0.510739	0.685618	0.790545	0.816777	0.738082
127794	0.97732	0.505703	0.69435	0.807538	0.835835	0.750944
127793	0.993302	0.49361	0.693487	0.813413	0.843395	0.75345
127792	0.963948	0.584147	0.736067	0.82722	0.850008	0.781644
[truncated: 3,448 more rows]
