# Supplementary material for: Assessing elderly walkability to urban parks using mobility analysis and multi-source data: a case study of central Fuzhou, China
Source: Sci Rep. 2026 Apr 29;16:13685. doi: 10.1038/s41598-026-41060-x (PMC13125228; doi:10.1038/s41598-026-41060-x)
Supplement: Supplementary file 3 — Supplementary Material 3 [file 41598_2026_41060_MOESM3_ESM.xlsx]

## Sheet: Accessibility scores
Supplementary Table 3. Accessibility scores for all sampling points.
Legend: Physical, perceived, and composite accessibility scores for all streetscape sampling points. Each record corresponds to one sampling point. In addition to overall perceived accessibility, the table reports scores for the six perception dimensions used in this study, capturing key streetscape qualities relevant to walking experience. Variables, units, and score ranges are defined in the ta…
ID	Physical accessibility score(0-1)	Composite accessibility score(0-1)	Perceived accessibility score(0-1)	Walkability(0-100)	Feasibility(0-100)	Accessibility(0-100)	Safety(0-100)	Comfort(0-100)	Pleasureability(0-100)
224773	0.986392	0.691959	0.495669	47.7987	52.7024	46.9221	46.6362	51.9303	58.9792
224748	0.280193	0.417518	0.509068	38.715	62.4501	40.7539	38.4114	65.4982	55.0988
224507	0.552813	0.500889	0.466273	38.0204	52.5981	39.975	40.2061	54.6225	51.6317
224506	0.613708	0.509266	0.439638	38.0858	50.1885	38.5858	40.286	48.1562	57.297
224505	0.646136	0.538446	0.466653	40.3802	51.7761	39.5645	42.7878	51.912	53.3333
162091	0.55131	0.517208	0.494474	38.1654	60.7498	37.7878	35.9984	61.9252	46.2683
162090	0.522218	0.521817	0.521549	44.1363	58.3708	45.063	47.8611	58.9047	52.5804
162089	0.493126	0.471401	0.456917	31.5548	60.7778	31.5399	31.3724	58.5544	64.2805
162088	0.464035	0.44135	0.426227	28.0324	57.9323	26.7023	26.8263	57.9471	55.6145
162087	0.434943	0.454957	0.468299	34.3407	59.6668	34.4779	33.8244	59.8143	60.9566
162086	0.405851	0.446434	0.473489	34.1289	58.9863	34.3522	33.5497	62.8083	59.3165
162085	0.376759	0.417794	0.445151	32.278	58.6828	31.5352	30.1786	59.8744	58.7184
162084	0.347667	0.403598	0.440886	30.023	59.4635	30.7957	26.9483	59.6962	60.3681
162083	0.303135	0.419561	0.497179	39.0551	60.5227	38.6582	41.527	60.0875	53.0095
162082	0.352819	0.440502	0.498957	37.5247	60.338	38.4407	38.0782	63.2095	58.9792
162081	0.38191	0.428754	0.459984	36.6776	55.8863	37.2001	35.4157	56.0891	55.0988
162080	0.411002	0.439992	0.459318	35.461	57.2182	36.2465	34.8533	54.6544	61.4807
162079	0.440094	0.452648	0.461017	34.9315	58.346	35.5772	32.5815	58.1182	55.0157
162078	0.469186	0.449363	0.436148	28.8516	60.0175	28.4202	27.9677	58.6294	58.6083
162077	0.498278	0.517203	0.529821	46.9753	59.5421	47.7895	43.0467	60.7313	58.3377
162076	0.527369	0.520155	0.515345	44.1363	58.3708	43.9786	46.2591	59.057	57.4531
162070	0	0.306863	0.511438	41.131	62.7727	42.8919	36.5185	63.9783	62.9975
162069	0	0.32047	0.534117	42.4923	65.4847	44.4939	39.5101	62.3542	54.7372
162068	0	0.325205	0.542009	42.0289	66.8403	42.4189	41.5487	65.9963	61.1705
162067	0.0195515	0.335152	0.545552	43.0959	66.2116	44.3941	40.1461	69.4978	70.431
162066	0.048643	0.340314	0.534762	43.6416	64.4471	42.5658	43.68	63.0505	66.8069
162065	0.0777347	0.351039	0.533242	40.7755	64.5717	40.8119	43.6026	64.158	64.0806
162064	0.106826	0.334737	0.486677	37.2191	61.5628	35.1253	37.0082	59.2958	63.0759
162063	0.135918	0.358413	0.506743	41.7426	58.9652	43.2225	42.9146	59.2116	64.7828
162062	0.165009	0.370134	0.506884	42.6171	61.1031	42.8014	36.6649	62.028	62.5321
162061	0.194101	0.398559	0.534864	42.1119	63.3332	42.9491	41.96	67.1949	56.5261
162060	0.223193	0.41341	0.540222	43.5849	63.0832	42.41	45.2771	65.4825	62.1405
162059	0.252284	0.428997	0.546806	43.3477	65.0088	43.7673	44.7735	63.7487	62.3722
162058	0.281376	0.420039	0.512481	41.3847	62.5178	43.119	41.2752	58.5999	62.6977
162057	0	0.308147	0.513579	35.4254	67.5814	35.9331	35.6057	67.1901	68.3592
162056	0	0.309021	0.515035	39.1243	67.2428	41.1176	36.8019	62.1186	60.9948
162055	0	0.338851	0.564752	48.3261	64.0249	48.8076	49.5368	63.0823	65.6963
162054	0	0.327959	0.546598	44.2648	65.7733	43.0645	45.5214	62.9455	63.5064
162053	0	0.306524	0.510873	36.7591	63.6344	36.6766	39.4762	64.8391	65.1581
162052	0	0.313089	0.521816	40.4661	63.9468	39.4485	39.4815	64.9348	66.4954
162051	0	0.300951	0.501586	34.9306	62.8753	35.4592	37.591	64.1776	63.461
162050	0	0.321666	0.53611	47.8703	59.8692	50.2819	44.5062	58.6522	65.7101
162049	0	0.289996	0.483327	33.4428	61.6471	31.3304	36.3596	62.6416	65.383
162048	0	0.306919	0.511532	37.7843	64.5054	36.2495	37.635	64.7313	64.5086
162047	0	0.298024	0.496707	36.1842	63.2728	37.7881	34.4282	66.5688	63.4127
162046	0	0.312057	0.520094	36.1036	65.1653	36.368	36.506	69.6417	66.8122
162045	0	0.3059	0.509834	38.6645	64.1625	40.2594	38.1118	62.3689	58.0873
162044	0	0.308751	0.514585	38.6383	66.0071	38.0734	38.4879	62.1358	68.5594
162043	0	0.312886	0.521477	40.6166	62.5621	40.7442	42.6862	62.1084	62.438
162042	0	0.308234	0.513723	35.911	67.5778	34.5866	34.2302	67.6853	66.3313
162041	0	0.29397	0.48995	37.5758	60.9618	37.1741	37.9312	59.5506	63.6877
162040	0.289689	0.401888	0.476688	42.6071	57.0972	41.1702	38.1299	54.9797	69.83
162039	0.260597	0.384793	0.467591	37.8184	56.4017	38.0939	34.5663	56.9119	60.7595
162038	0.231505	0.39728	0.507796	40.8372	61.1771	40.3893	40.3244	60.7178	52.8468
162037	0.202414	0.374363	0.488996	40.1812	57.9875	38.7216	43.0978	54.5915	59.5881
162036	0.173322	0.358582	0.482088	40.3377	57.6411	41.0242	38.0862	56.837	61.7743
162035	0.14423	0.341972	0.473801	38.5579	55.1453	39.4468	40.1142	55.7082	57.8301
162034	0.115138	0.337442	0.485644	39.6983	58.9273	39.8427	37.7675	57.5952	56.0424
162033	0.0860468	0.316171	0.469587	39.3869	57.36	40.3216	37.0934	55.3098	54.0799
162032	0.0569551	0.318652	0.493117	40.0386	60.7591	42.8615	38.504	56.4408	58.7181
162031	0.0278635	0.344006	0.554767	39.8071	68.0929	38.0717	42.72	71.1105	51.6448
162030	0	0.296337	0.493895	40.2751	59.9745	40.4116	38.1477	60.6944	58.1265
162029	0	0.310373	0.517288	38.3898	62.3053	38.6407	38.0141	66.6078	72.6454
162028	0	0.299303	0.498838	40.4209	60.6024	39.563	37.1658	61.9646	56.2955
161884	0	0.310894	0.518156	39.6998	65.0956	39.4751	38.5487	63.2875	68.0754
161883	0	0.326976	0.54496	41.4265	65.9492	41.9011	45.181	64.6562	61.0241
161882	0	0.299018	0.498363	34.3371	65.9916	35.2976	33.2886	63.8226	66.1055
161746	0.495527	0.464795	0.444308	38.2392	52.2486	39.0589	35.8961	49.9596	66.5189
161081	0.542404	0.500832	0.473117	41.9319	52.785	42.5752	43.0237	50.7998	68.2297
161080	0.596839	0.55464	0.526508	46.5149	56.0511	46.4469	47.4381	59.6851	53.3235
161079	0.629554	0.517479	0.442763	40.4143	50.1266	38.992	38.414	48.2524	52.5936
161078	0.543035	0.49998	0.471276	41.9319	52.785	43.4654	41.8643	52.1745	60.2547
161077	0.451052	0.423625	0.40534	25.5796	57.1542	26.4655	24.5591	54.5506	51.0678
161076	0.332283	0.39052	0.429344	35.6886	49.8918	36.8002	34.3158	53.4473	49.5658
161075	0.365022	0.374105	0.38016	24.2424	52.0409	24.448	24.714	51.2725	55.2545
161074	0.397937	0.444119	0.474907	40.5416	53.9187	41.2793	41.1085	54.1787	45.9879
160910	0.428766	0.454382	0.471459	30.2004	65.9538	30.3264	30.7656	64.1031	50.8334
160909	0.399995	0.49077	0.551286	49.2668	63.8826	47.3191	44.6472	64.9599	53.4805
160908	0.429085	0.513746	0.570187	47.0684	66.173	48.2946	46.2915	66.3014	58.7409
160907	0.458175	0.490725	0.512424	42.8767	61.6149	41.5563	43.7686	60.402	61.7378
160906	0.487264	0.513433	0.530879	46.7352	61.742	47.8898	44.9895	59.3407	69.9995
160905	0.516354	0.522635	0.526822	46.5138	59.0646	46.5958	46.7274	59.0236	53.7579
160904	0.545444	0.499974	0.469661	37.0699	57.9022	34.7898	39.2219	54.6391	57.6701
160903	0.574533	0.547391	0.529295	46.1576	59.5259	43.705	47.7446	60.4172	57.4195
160902	0.570083	0.536351	0.513862	40.0457	61.886	40.3579	40.5325	65.0576	57.2686
160901	0.560942	0.553906	0.549216	48.4482	59.1358	47.1527	51.4718	59.6854	58.3325
160900	0.531852	0.547126	0.557308	50.9014	58.5684	48.5994	55.3815	59.4983	58.0614
160899	0.502762	0.496654	0.492582	39.8504	61.2896	38.2038	37.66	58.6729	63.7168
160898	0.473672	0.470409	0.468234	37.9972	57.0602	35.9049	37.3655	56.3198	58.9205
160897	0.444582	0.477272	0.499066	39.4283	59.6708	39.4992	40.1223	61.6716	61.3504
160896	0.415493	0.474259	0.513436	40.0462	63.2729	40.5501	39.3516	62.6905	56.2056
160895	0.413269	0.465581	0.500456	35.8801	64.1258	36.2607	35.2152	65.4509	57.3981
160847	0.587007	0.52779	0.488313	35.7743	61.326	35.7885	36.6969	61.0619	62.2591
160846	0.616094	0.548634	0.50366	37.6031	62.1705	38.1299	38.3863	62.4494	62.993
160845	0.645181	0.556905	0.498054	39.6512	60.1006	38.9726	40.3049	60.9014	62.3376
160844	0.674268	0.577323	0.512693	41.1272	61.1202	40.879	42.5167	59.6593	63.6565
160843	0.703354	0.570551	0.482015	42.1571	55.6807	40.8833	40.0886	57.0439	57.1778
160842	0.732441	0.577503	0.47421	38.9133	57.3466	38.3535	36.2319	57.1775	62.3968
160841	0.761528	0.609934	0.508871	40.6823	60.3673	40.361	39.9806	61.3752	52.8619
160840	0.395821	0.477999	0.532785	41.6945	62.7356	39.6948	45.8501	62.9406	58.1386
160839	0.424675	0.482962	0.521821	45.6835	59.9242	45.0383	46.1627	59.6617	64.2107
160838	0.453745	0.467162	0.476106	38.2787	55.9185	39.2023	38.8716	56.6154	65.5706
160837	0.505468	0.483771	0.469307	36.8052	57.5771	36.4051	36.1916	55.2893	54.0016
160836	0.534554	0.506341	0.487533	35.0688	60.2337	35.0335	38.7864	60.1285	56.7776
160835	0.200635	0.360747	0.467488	38.1181	56.7667	36.8728	38.529	53.5466	61.6818
160834	0.220564	0.377259	0.481721	35.6255	59.8339	35.6889	35.2638	61.4629	62.2232
160833	0.249651	0.392742	0.488137	36.8902	60.5136	36.4452	38.8762	60.7771	57.1122
160832	0.278738	0.392652	0.468594	36.2335	57.9699	35.4777	36.718	54.9582	61.8094
160831	0.307824	0.399658	0.460881	33.9897	57.6408	35.338	34.2181	56.5196	56.8069
160830	0.336911	0.392798	0.430056	30.7316	57.6106	30.8662	27.8505	54.9741	61.4933
160829	0.365998	0.436777	0.483962	36.8901	61.2149	35.3961	36.1877	60.1628	60.0182
160828	0.395085	0.46062	0.50431	37.483	62.3823	35.6898	39.8991	60.678	58.2296
160827	0.424172	0.454318	0.474416	34.5089	57.9387	33.9124	36.6867	59.4821	60.7537
160826	0.453258	0.465215	0.473186	34.4171	59.0308	34.3141	36.8208	59.1917	67.4236
160825	0.482345	0.491543	0.497674	37.4646	60.6826	35.464	36.7163	65.7012	62.4798
160824	0.511432	0.504883	0.500517	35.013	63.1864	35.2658	37.9118	65.8716	58.8007
160823	0.271488	0.428861	0.533775	49.5473	55.7087	50.1589	50.7295	58.011	62.455
160822	0.23873	0.40674	0.518747	49.9955	55.5167	48.0642	49.2565	54.7872	59.7102
160821	0.205971	0.374531	0.486904	45.9395	53.3789	43.7189	46.0827	51.0998	54.7263
160820	0.173212	0.372637	0.505587	47.9145	53.6942	45.1139	48.555	52.6877	52.906
160819	0.140454	0.36069	0.507514	46.1566	54.9605	45.4194	46.3912	55.4353	51.2223
160818	0.107695	0.346635	0.505929	45.0984	56.3212	45.9989	44.6942	55.2786	55.8504
160817	0.503126	0.481419	0.466948	41.0926	52.7872	39.5663	41.9773	51.6958	56.4591
160816	0.470371	0.462764	0.457693	41.1875	52.2577	40.5702	39.994	49.3347	56.897
160815	0.437616	0.482195	0.511915	45.7585	53.342	46.9501	51.0699	54.6402	52.5969
160814	0.404861	0.46092	0.498293	49.9152	50.9784	50.3444	46.5135	51.6066	52.4801
160813	0.372107	0.454007	0.508608	44.749	54.6685	47.5802	46.6482	55.4651	52.0919
160812	0.339352	0.404789	0.448414	32.6111	57.0188	33.2845	31.4831	55.6869	51.4072
160811	0.503292	0.510429	0.515187	48.2527	56.1545	47.7322	46.4109	56.9433	55.6006
160810	0.470536	0.470667	0.470754	37.7125	54.824	38.5158	39.1591	54.7527	61.7569
160809	0.437781	0.477962	0.504749	45.6784	53.9325	47.1284	43.5152	56.4601	53.1133
160808	0.405025	0.456117	0.490178	46.3794	52.45	47.1633	44.3051	51.4542	58.2167
160807	0.37227	0.44709	0.49697	44.749	54.6685	44.8332	44.7203	55.2024	58.8052
160806	0.339514	0.433391	0.495975	42.8	56.5786	41.9355	42.1772	56.9718	54.4823
160805	0.271173	0.424037	0.525947	49.5473	55.7087	53.8686	48.8881	54.322	53.4286
160804	0.238414	0.411896	0.527551	49.9955	55.5167	52.0889	48.4799	56.5401	57.7282
160803	0.205655	0.379354	0.495154	45.9395	53.3789	45.0543	45.4032	53.4254	53.3147
160802	0.172897	0.367532	0.497289	47.9145	53.6942	48.6899	43.717	51.4571	54.1091
160801	0.140138	0.3665	0.517408	46.1566	54.9605	47.1713	50.5562	55.0148	54.5163
160800	0.107379	0.3479	0.508247	45.0984	56.3212	46.3653	48.1097	52.2205	56.7447
160799	0.77681	0.603296	0.487619	38.2222	60.2937	38.3836	37.7856	59.3952	54.153
160798	0.747724	0.589246	0.483595	37.9498	58.9339	36.2664	36.7123	59.5942	56.2434
160797	0.718637	0.60304	0.525974	40.3175	60.3334	41.3666	44.0303	63.2026	57.9801
160796	0.689511	0.585319	0.515858	43.4692	59.4464	43.9242	40.9212	61.7052	62.4083
160795	0.66042	0.582056	0.529814	45.2911	60.9244	46.9875	42.3699	62.2363	66.4593
160794	0.105732	0.329367	0.478457	37.5567	56.8667	36.7146	40.5575	56.4909	61.8961
160793	0.0766695	0.312451	0.469639	37.3484	57.1691	38.2421	36.6421	56.3115	61.7958
160792	0.0475824	0.298051	0.46503	37.8599	54.9489	39.2458	39.2466	52.4347	57.7195
160791	0.0657053	0.329735	0.505755	41.0495	57.6959	40.6961	42.1224	61.0341	56.3606
160790	0.0949487	0.332504	0.490873	39.9269	58.6952	40.8034	40.7842	57.3135	55.4181
160789	0.330189	0.433506	0.502384	38.2656	60.1526	37.2002	41.9981	61.2526	60.8956
160788	0.301102	0.4028	0.470598	36.4868	55.9569	35.9172	39.299	57.216	55.7632
160787	0.272016	0.405761	0.494924	38.915	58.1724	38.9107	41.1332	59.4051	60.5129
160786	0.242929	0.370033	0.454769	35.4267	55.8852	36.8062	34.2109	55.7772	55.642
160785	0.213843	0.365326	0.466315	38.9307	53.9894	37.6745	38.9994	52.9928	59.655
160784	0.184756	0.362303	0.480668	35.7629	58.4755	36.5303	38.5376	59.8626	55.2811
160783	0.15567	0.349655	0.478978	38.2752	57.0687	38.6423	37.0273	59.3161	59.4095
160782	0.511535	0.488273	0.472765	36.3772	58.8561	34.7353	35.3043	58.2706	57.0892
160781	0.482448	0.461513	0.447556	33.6141	55.522	33.8156	33.9675	55.323	57.4016
160780	0.453361	0.446883	0.442564	33.6148	54.6138	35.6455	33.4241	55.8719	61.7708
160779	0.424275	0.433216	0.439176	32.7497	55.2679	31.2501	31.6338	54.9694	56.6103
160778	0.395188	0.423413	0.44223	33.4397	53.5162	31.7988	34.5319	55.8823	50.9497
160777	0.366101	0.409407	0.438277	32.9044	55.8357	31.6996	33.2256	55.4052	59.9925
160776	0.337014	0.413959	0.465255	32.7361	57.4196	31.6156	35.4122	60.2551	55.9657
160775	0.307927	0.384537	0.43561	30.6062	57.9726	29.2807	29.2932	58.6649	52.2773
160774	0.278841	0.381088	0.449253	32.7756	56.6273	30.656	34.0183	56.0909	61.2159
160773	0.249754	0.378736	0.464724	34.3779	59.1974	35.9319	32.9673	57.6677	54.5744
160772	0.220667	0.360014	0.452913	32.9237	57.5194	31.2865	32.5959	57.9265	60.011
160771	0.200533	0.351346	0.451889	33.0584	57.8071	31.8313	31.8367	57.9377	60.2998
160770	0.245922	0.40045	0.503469	42.4617	59.3377	42.5529	44.2943	56.8266	60.6777
160642	0.451123	0.433301	0.421419	25.5796	57.1542	25.5133	26.1104	59.3335	60.0022
160641	0.333961	0.403052	0.449112	33.3814	54.4622	35.1124	34.0189	55.9545	54.113
160640	0.366711	0.411189	0.440842	34.1987	53.6373	32.254	34.2732	54.5917	59.3184
160639	0.399363	0.389277	0.382553	25.3528	51.3327	26.1784	25.5535	51.0963	57.1815
160638	0.59689	0.544736	0.509967	46.5149	56.0511	47.8042	43.9773	57.2306	56.1207
160637	0.629629	0.524901	0.455082	40.4143	50.1266	39.952	40.3833	50.8965	49.1908
160636	0.662672	0.518076	0.421678	35.2135	50.6192	33.6271	34.3205	50.0898	55.2388
160635	0.695001	0.549889	0.453148	32.9816	57.4306	34.2604	34.5084	55.3286	51.7349
160626	0.791931	0.600519	0.472911	42.3311	51.2545	41.8762	44.3542	51.8739	48.8049
160625	0.824185	0.608616	0.464903	39.2292	53.8026	39.3157	38.2057	53.788	56.9859
160624	0.855738	0.561157	0.36477	23.7415	49.7708	24.6115	23.6756	47.8045	50.6235
160623	0.893143	0.656155	0.498163	40.8628	55.1472	40.8063	44.8827	58.3027	56.0046
160622	0.924879	0.613871	0.406533	31.8741	49.4686	33.0399	33.4291	46.0762	49.7714
160621	0.956602	0.638374	0.426222	33.9783	50.8524	33.7809	32.1612	54.0671	56.9841
160617	0.623928	0.546953	0.495637	38.2053	59.4678	39.1687	40.7412	59.6627	50.4362
160616	0.594746	0.546176	0.513796	41.537	61.3455	42.5644	43.2318	58.0017	51.33
160615	0.565533	0.545747	0.532556	43.1153	62.1851	43.8028	44.0108	62.911	58.564
160614	0.53632	0.520909	0.510636	40.6863	59.0027	43.6008	42.0166	60.9901	61.6386
160613	0.507116	0.509261	0.51069	40.1926	61.8211	41.251	41.0947	62.0868	63.5178
160612	0.477913	0.487792	0.494377	37.4202	61.6674	37.6401	35.5242	61.2274	59.5208
160611	0.448686	0.4636	0.473542	32.9508	62.9216	33.6523	31.797	62.7369	58.0688
160610	0.419453	0.457262	0.482468	34.3675	62.05	35.701	34.6479	61.3714	65.897
160609	0.0609921	0.315633	0.485394	44.5935	56.3276	44.1823	38.2331	55.499	59.3035
160608	0.0330111	0.321276	0.513453	43.6424	58.1513	43.9521	44.0442	60.4002	61.0862
160607	0.0773165	0.331395	0.50078	43.8409	56.2722	42.9536	46.1481	55.9573	55.2912
160606	0.110076	0.346696	0.504442	41.4937	57.3508	40.2015	44.986	58.9778	56.6695
160605	0.142835	0.345023	0.479816	42.087	55.7874	40.5033	41.7423	52.0244	52.6798
160604	0.175594	0.361091	0.484755	40.5806	55.9199	42.9308	41.4741	54.1305	57.5242
160603	0.547053	0.538075	0.532089	37.9552	66.0346	37.8947	42.4175	65.1737	56.9944
160602	0.532942	0.513725	0.500915	38.1252	61.1729	38.5477	39.8131	61.2744	55.9922
160601	0.503855	0.496057	0.490859	35.017	60.3854	36.5589	37.6799	63.7648	68.8314
160600	0.474768	0.442747	0.421399	28.9641	55.8797	28.9144	28.932	53.8523	60.5405
160599	0.494396	0.502691	0.508222	38.3407	63.0096	40.2536	36.4855	65.2455	58.5038
160598	0.0771089	0.32982	0.498294	43.8409	56.2722	43.414	42.074	56.2305	57.2695
160597	0.109868	0.329428	0.4758	41.4815	56.1303	39.9105	38.4644	53.3769	61.7765
160596	0.142627	0.350417	0.488943	42.087	55.7874	40.88	44.3081	53.6099	59.1414
160595	0.175386	0.359896	0.482903	40.5806	55.9199	38.8591	40.7551	57.6333	59.2778
160594	0.0610595	0.33523	0.518011	44.5935	56.3276	45.263	48.7653	57.2089	55.9711
160593	0.0329438	0.329749	0.527619	43.6424	58.1513	44.1458	48.7233	59.6377	55.0394
160592	0.77595	0.622635	0.520425	41.5519	60.3718	39.5987	45.9056	63.6885	56.5368
160591	0.734937	0.599938	0.509939	43.8015	57.8023	44.0634	44.5984	57.2792	60.3718
160590	0.76818	0.610638	0.505611	41.5519	60.3718	40.2721	41.0811	59.6047	56.5903
160589	0.735433	0.595408	0.502058	43.8015	57.8023	42.7265	42.4594	57.455	58.383
160588	0.430674	0.458754	0.477475	34.2403	59.7419	35.3016	34.8376	61.9349	60.995
160587	0.40584	0.43847	0.460224	35.6126	56.3516	34.7735	35.7767	56.7294	57.5033
160586	0.376749	0.431539	0.468066	38.3307	58.2207	37.797	35.043	55.369	59.8344
160585	0.347658	0.428006	0.481571	39.9693	55.302	40.4674	42.1164	54.916	56.8473
160584	0.318566	0.421504	0.49013	38.7778	58.1559	40.704	40.219	57.5083	58.2528
160583	0.289475	0.424836	0.515076	43.1019	58.698	42.7892	46.2259	58.2088	55.1736
160582	0.260383	0.40863	0.507461	42.1351	56.6496	41.2441	45.2211	59.0712	58.4199
160581	0.231291	0.391836	0.498865	40.8093	59.5904	42.7103	36.7403	60.0108	58.4124
160580	0.2022	0.386549	0.509448	40.4224	59.9101	41.8858	43.3654	59.9085	58.9658
160579	0.173108	0.377541	0.51383	39.8462	64.1438	40.0056	38.8797	61.7526	62.9371
160578	0.144016	0.368603	0.518327	41.1445	63.9619	39.9095	42.4693	62.6929	58.1466
160577	0.114924	0.347371	0.502335	38.1847	61.5165	36.8529	38.0558	61.8368	64.9833
160576	0.0858329	0.328841	0.490846	39.3523	56.8052	39.6722	40.3613	57.945	57.8353
160575	0.0567418	0.335313	0.521028	39.1792	63.4653	39.8971	37.3609	67.4164	67.0255
160574	0.0766208	0.305336	0.457812	36.8431	57.343	35.9954	32.3351	57.331	61.582
160573	0.434979	0.485584	0.519321	33.7744	65.5836	35.6389	38.7176	67.4667	66.837
160572	0.405888	0.45896	0.494341	40.2756	59.2731	38.4552	39.7552	57.8237	56.7902
160571	0.376798	0.466383	0.526106	43.5696	60.3146	44.784	42.2627	64.296	69.1943
160570	0.347707	0.445514	0.51072	41.5144	61.446	42.6805	39.0112	60.1051	62.801
160569	0.318615	0.431763	0.507195	41.4677	62.1255	42.6599	38.5086	59.1699	60.4831
160568	0.289523	0.431328	0.525865	41.7195	64.2144	41.6211	43.0369	62.1947	64.5541
160567	0.260432	0.409982	0.509682	40.2113	63.1105	40.9865	37.8933	63.4609	62.8747
160566	0.23134	0.393422	0.501477	39.3207	62.3126	37.6438	39.4707	62.8026	61.3032
160565	0.202249	0.393807	0.521512	41.2761	63.9805	41.7627	36.7904	65.3147	60.1152
160564	0.173157	0.392079	0.538027	42.27	65.4907	39.4662	42.0021	66.4293	56.7835
160563	0.144065	0.383014	0.542313	40.9983	64.8579	40.3667	43.1276	67.371	67.0256
160562	0.114974	0.360446	0.524094	41.1837	63.7386	40.8957	42.0443	62.7244	67.7123
160561	0.0858821	0.343428	0.515125	42.2576	60.6203	42.9051	43.1345	59.1233	68.4881
160560	0.0567912	0.326776	0.506766	38.2365	65.0794	38.6933	35.844	64.7816	63.5297
160559	0.0765715	0.326738	0.493516	40.1462	58.2537	37.8668	40.815	58.4151	61.1859
160558	0.129167	0.347199	0.492554	33.3844	62.7779	34.1451	35.0548	65.3791	61.1576
160557	0.158259	0.352176	0.481454	34.9393	61.053	33.1143	35.3059	62.1289	61.1949
160556	0.18735	0.368656	0.489526	39.0665	58.7294	38.7189	39.8761	56.2936	64.0009
160555	0.216442	0.383833	0.495427	39.7452	59.8733	40.2393	38.6461	58.1775	62.2152
160554	0.245534	0.392451	0.490395	37.8882	59.7525	36.3951	36.7975	60.861	62.6451
160553	0.274625	0.388066	0.463693	31.4468	62.543	32.093	30.6668	61.2076	62.6062
160552	0.303717	0.415331	0.48974	36.532	61.2971	35.7949	36.3986	60.6331	64.6937
160551	0.332809	0.418132	0.475014	35.0992	59.1178	36.245	36.046	58.8437	59.939
160550	0.3619	0.41008	0.4422	33.146	55.31	30.9782	34.5742	56.0307	64.6588
160549	0.390992	0.411823	0.42571	25.9073	57.8319	26.6277	27.1335	58.4009	59.5097
160548	0.420083	0.443495	0.459102	29.2624	62.2465	27.5892	26.5013	65.9397	53.4696
160547	0.449173	0.444755	0.44181	33.9797	55.9658	32.2944	34.8785	55.2351	59.562
160546	0.478257	0.48076	0.482429	36.6188	59.4852	37.7625	33.1776	61.9707	65.8304
160545	0.50734	0.490916	0.479967	37.8503	58.5412	37.2185	36.3235	59.1169	49.7906
160544	0.536424	0.518154	0.505974	38.6773	62.5301	38.6244	36.7877	64.4386	63.3108
160543	0.12915	0.356836	0.508627	37.6721	64.7488	35.1157	39.9039	63.282	60.1643
160542	0.158241	0.362469	0.498621	38.9209	62.8724	37.7616	40.3822	60.3621	63.4537
160541	0.187333	0.378113	0.5053	42.0168	62.3676	40.2397	37.6761	60.6785	62.4594
160540	0.216424	0.397269	0.517832	39.0723	66.8511	39.431	35.0217	64.6431	55.6328
160539	0.245516	0.424676	0.544116	40.6581	66.4983	41.09	42.1429	68.7209	62.6411
160538	0.274608	0.401652	0.486348	38.7944	61.5678	38.8314	35.2347	58.795	69.0703
160537	0.303699	0.43029	0.514684	39.9935	60.5148	42.8121	40.7384	63.2727	66.0274
160536	0.332791	0.417988	0.474786	37.8145	57.8661	37.0976	37.7446	56.7902	60.4937
160535	0.361882	0.413954	0.448668	34.3533	56.2762	32.9937	33.3314	55.9525	61.0509
160534	0.390974	0.425306	0.448194	33.9136	56.9585	34.7803	32.441	55.556	57.6508
160533	0.420066	0.444728	0.46117	29.2624	62.2465	29.2999	29.5354	64.5189	57.0379
160532	0.449155	0.44243	0.437946	33.9797	55.9658	33.1927	32.6185	54.0909	55.9782
160531	0.478239	0.477562	0.47711	36.6188	59.4852	36.4709	35.8447	58.1435	60.5881
160530	0.507322	0.493313	0.483974	37.8503	58.5412	37.9257	39.2495	57.6143	52.5181
160529	0.536406	0.521017	0.510759	38.6773	62.5301	37.9748	40.6878	62.0092	60.9162
160528	0.257635	0.382314	0.465434	33.8624	58.3388	35.2738	36.5023	57.1042	58.8004
160527	0.295067	0.372549	0.424204	27.1911	59.7562	26.4024	24.3104	58.7374	64.3209
160526	0.234377	0.38023	0.477466	36.2505	58.2299	35.5468	39.1171	58.2853	56.5187
160525	0.248007	0.405304	0.510168	42.5315	59.112	42.9472	41.5316	60.6719	59.6462
160524	0.234215	0.382585	0.481499	41.0212	55.209	41.0494	42.5791	52.2383	57.0723
160523	0.420165	0.467084	0.498364	41.8769	54.9439	41.2837	46.0939	57.4603	59.8188
160522	0.390747	0.444073	0.479623	42.2822	53.0276	41.3579	42.9102	53.5894	57.5615
160521	0.36132	0.425445	0.468195	39.6053	55.3408	40.5651	37.2665	54.7223	54.5183
160520	0.332052	0.407294	0.457456	36.0628	55.3255	37.0615	36.5539	54.9485	54.795
160519	0.304422	0.40998	0.480352	44.8378	53.3744	45.2959	42.4984	52.2231	54.45
160518	0.275948	0.422803	0.520706	44.487	58.2822	44.7373	45.6651	60.165	53.8678
160517	0.250196	0.384557	0.474131	37.3554	57.3171	36.3639	38.7382	56.247	50.1293
160516	0.223874	0.376145	0.477659	39.5255	56.9006	38.1714	42.6602	52.6839	58.0561
160515	0.19365	0.36496	0.479167	42.1367	56.2987	40.5279	38.9413	56.1351	58.2561
160514	0.163896	0.346178	0.467699	39.4772	55.8307	39.6239	37.7471	54.3122	55.057
160513	0.13481	0.351739	0.496359	42.4618	57.065	39.9879	42.6886	59.2067	54.0177
160512	0.105222	0.358992	0.528171	45.3161	57.0217	47.1861	48.1968	57.9629	54.1323
160511	0.0752843	0.31035	0.46706	39.5269	56.1832	38.5169	37.5742	55.2338	54.6505
160510	0.0436873	0.300305	0.471383	36.7182	57.2047	38.5064	35.3704	58.583	61.6148
160509	0.0123606	0.294806	0.483103	34.551	61.5931	33.1929	38.245	60.4961	52.988
160508	0	0.276192	0.46032	31.4027	60.1147	29.9121	32.0492	60.866	56.9041
160507	0	0.257704	0.429506	28.0177	58.1798	26.9933	30.5043	55.9522	58.972
160506	0	0.265153	0.441921	27.9241	61.4795	29.9588	27.2745	59.0871	61.9644
160505	0	0.265771	0.442951	29.0578	59.4484	28.2829	29.2928	58.191	56.4739
160504	0	0.247405	0.412341	24.5797	55.8528	24.1361	26.2799	59.1847	59.7392
160503	0.811827	0.659971	0.558734	47.1192	62.3689	46.6408	50.1466	64.2706	62.9583
160502	0.7834	0.661022	0.579436	52.6591	64.6863	51.3141	51.9942	64.5239	55.7826
160501	0.754962	0.65049	0.580842	54.1677	62.1937	52.9126	52.0373	64.5376	63.0085
160500	0.726243	0.628176	0.562798	52.6581	60.57	51.9083	53.0246	60.5988	61.4
160499	0.697325	0.621552	0.571037	49.6568	64.3791	51.13	49.8136	65.5045	63.7498
160498	0.668311	0.59443	0.545176	45.2701	62.5966	46.5127	44.5646	64.2467	57.3785
160497	0.639245	0.562985	0.512145	43.113	58.2631	44.3341	46.0048	58.0278	60.3835
160496	0.610148	0.524923	0.468107	36.4839	54.6454	37.651	38.1956	57.2011	65.039
160495	0.581088	0.512901	0.467444	39.298	54.4015	38.2344	40.1552	55.0282	54.9368
160494	0.552043	0.518714	0.496495	39.9323	58.2304	41.379	40.2694	58.8225	55.9643
160493	0.523292	0.518236	0.514864	46.5937	56.4626	44.2118	46.1689	58.2169	51.5466
160492	0.494653	0.511133	0.52212	45.5137	59.2183	45.0493	45.4136	57.756	59.715
160491	0.46595	0.47508	0.481167	42.8282	53.1292	41.4435	46.9483	49.6568	57.1718
160490	0.988053	0.709366	0.523576	46.5463	55.9644	46.9377	51.1297	55.0381	61.5498
160489	0.963634	0.646886	0.43572	34.8043	53.9557	34.6078	34.0649	53.2942	53.2311
160488	0.931419	0.631073	0.430843	33.0863	53.9181	31.6333	31.166	53.6175	56.7935
160487	0.875859	0.607626	0.428803	37.0913	49.8311	37.3839	34.1188	51.8844	49.3423
160486	0.843581	0.59832	0.434812	35.14	52.5483	34.9147	34.9694	52.2233	57.3201
160485	0.811303	0.580326	0.426341	35.5816	49.392	36.33	34.562	51.6676	46.9079
160484	0.817374	0.575868	0.414865	31.4144	52.4549	29.825	31.2529	52.7659	50.3333
160483	0.849617	0.585527	0.409466	29.6811	52.1906	28.9302	29.6572	51.4678	47.7397
160482	0.881955	0.631928	0.465244	37.9729	55.8226	38.8198	38.3901	54.8049	50.1395
160481	0.915886	0.655899	0.482574	42.8741	51.6487	43.8587	44.4527	54.1961	54.93
160480	0.950091	0.6527	0.454439	37.8371	52.1789	38.0943	40.4038	51.1318	51.8108
160479	0.982815	0.663779	0.451089	35.636	53.7055	36.9997	38.0976	54.1723	51.0909
160478	0.979702	0.671395	0.465858	40.836	53.1679	40.3982	38.9164	54.9045	51.8292
160477	0.917703	0.602378	0.392162	25.2409	53.1431	25.8067	26.2941	51.6426	48.9541
160476	0.885336	0.599351	0.408694	26.2369	55.4459	26.256	27.9603	53.9094	50.9885
160475	0.359822	0.471984	0.546759	43.7489	65.4696	45.1948	44.7836	64.663	52.904
160474	0.327125	0.43449	0.506067	42.7436	58.1921	39.9278	43.567	59.7597	54.4619
160473	0.294366	0.427979	0.517054	40.9682	62.3572	39.9607	42.6197	62.4048	62.9942
160472	0.261608	0.406656	0.503355	43.5439	55.7901	43.6701	44.8668	58.1568	58.6107
160471	0.228849	0.374144	0.471008	38.522	54.3643	38.7867	37.2843	57.348	60.0712
160470	0.196091	0.378513	0.500128	44.8001	55.7107	43.94	42.1459	57.4615	54.2449
160469	0.163332	0.340431	0.458497	35.9252	54.8687	35.8625	37.2396	55.034	57.6702
160468	0.130574	0.360512	0.513804	47.7301	55.3785	46.4441	48.1801	54.7944	57.7088
160467	0.0978153	0.354849	0.526205	43.397	57.6682	44.266	49.3977	58.0558	55.8733
160466	0.0650568	0.317892	0.486449	43.0959	54.2104	44.527	43.1409	51.1554	55.6112
160465	0.0322983	0.323459	0.517566	47.9356	54.8559	48.417	46.4143	57.6977	61.4665
160464	0	0.334231	0.557052	51.5985	56.9409	54.3109	54.7051	58.0176	57.9788
160463	0	0.300471	0.500784	45.1217	56.8274	45.4205	43.076	54.426	55.862
160462	0	0.313964	0.523273	50.0803	52.934	54.0272	51.434	52.6733	57.3079
160461	0	0.30551	0.509183	44.7337	56.4893	45.4806	42.2797	59.6457	57.3352
160460	0.0157968	0.323934	0.529358	50.8458	57.2388	49.1717	48.572	55.9612	52.3523
160459	0.0485554	0.347644	0.547036	45.814	60.0794	48.2316	49.1083	61.8365	58.2594
160458	0.0813139	0.339086	0.510933	44.5931	56.6123	42.663	46.0048	56.4454	56.9249
160457	0.114072	0.348882	0.505422	44.5356	55.4346	41.9595	46.4079	55.9715	62.2722
160456	0.146831	0.352314	0.489303	44.5912	52.8227	43.0091	45.2336	55.2589	61.2184
160455	0.179589	0.365251	0.489026	42.3594	57.2941	41.4499	40.6408	56.3517	59.1149
160454	0.360035	0.430283	0.477115	35.774	61.2967	33.5787	34.3873	59.1289	50.9514
160453	0.327156	0.435832	0.508282	42.7436	58.1921	44.2147	41.6657	60.2095	55.5983
160452	0.294397	0.391071	0.45552	37.9084	53.3663	34.817	39.5991	53.8491	64.1535
160451	0.261639	0.390212	0.475928	39.6656	56.5496	38.212	39.373	54.6221	58.2492
160450	0.22888	0.371417	0.466442	39.976	53.4128	38.6154	40.3019	55.2252	51.9579
160449	0.196121	0.382022	0.505956	44.8001	55.7107	45.5805	45.7385	56.0036	58.1686
160448	0.163363	0.340342	0.458328	39.8626	52.6896	37.1617	40.5993	52.8697	50.5126
160447	0.130604	0.330094	0.463087	40.2035	53.9912	39.7409	39.9858	51.8649	55.0106
160446	0.0978457	0.318451	0.465521	42.2682	52.0165	42.4391	42.0397	50.9683	50.1064
160445	0.0650871	0.294153	0.446864	35.9736	55.5547	36.5098	34.7256	52.0526	51.5952
160444	0.0323285	0.321491	0.514265	46.5173	55.7872	44.2411	46.1267	57.9782	48.5253
160443	0	0.306947	0.511578	44.6356	56.4241	43.6912	44.4197	57.0177	54.097
160442	0	0.291612	0.486021	39.5006	55.6051	42.792	41.828	54.6027	58.5388
160441	0	0.297358	0.495597	47.727	53.5804	48.3702	44.4471	52.9157	63.4726
160440	0	0.279161	0.465268	39.3573	54.0583	38.8809	39.688	53.8787	57.3465
160439	0.0157671	0.320552	0.523741	47.5373	56.6955	47.9957	49.4039	56.9215	51.2051
160438	0.0485257	0.322013	0.504337	44.6882	55.4639	42.734	45.6873	56.9373	52.4951
160437	0.0812844	0.342366	0.51642	44.6168	57.5989	44.1288	45.2937	58.5096	53.4666
160436	0.114043	0.330386	0.474615	38.2739	56.6826	38.5135	38.2711	55.409	56.5274
160435	0.146802	0.350676	0.486592	45.1	53.8386	45.1451	42.8141	53.5518	60.1585
160434	0.17956	0.378886	0.511771	45.6416	57.175	43.1392	44.9334	57.1971	58.7095
160433	0.130868	0.336117	0.47295	35.015	58.4807	34.0456	36.2239	59.7696	51.9582
160432	0.160352	0.365011	0.50145	40.2238	60.009	38.3017	43.1105	58.1002	60.3425
160431	0.189561	0.385155	0.515551	43.0388	60.9107	43.3334	43.0938	60.6179	59.8056
160430	0.218992	0.361167	0.455951	37.6971	55.8902	35.6963	38.0231	53.6426	59.7792
160429	0.248204	0.405586	0.510508	36.8036	63.0067	35.824	40.5792	64.8332	56.7208
160428	0.277417	0.400761	0.48299	36.6075	59.0139	36.4176	40.4602	56.5142	50.5857
160427	0.306648	0.391396	0.447895	33.8414	56.1036	33.7282	34.5723	55.0138	62.8406
160426	0.335927	0.409126	0.457926	34.502	58.6296	34.1316	31.6025	59.5256	59.5494
160066	0.209901	0.408087	0.540211	47.8493	58.4941	49.8286	50.2483	57.315	54.7962
160065	0.239377	0.427506	0.552926	49.1247	62.3849	46.8869	49.5308	61.0264	56.9097
160064	0.268852	0.439327	0.552977	52.7704	61.1837	51.6886	47.0846	62.1754	60.3801
160063	0.298327	0.440602	0.535452	47.921	61.3756	47.5545	44.1432	60.449	62.8209
160062	0.327802	0.450033	0.53152	46.7695	59.7063	45.0827	48.5449	58.3988	58.2443
160061	0.357277	0.424808	0.469829	35.5992	61.3903	34.1729	29.9755	61.9136	62.1917
160060	0.386752	0.428298	0.455995	31.7661	58.279	30.881	33.7853	59.7718	59.5539
160059	0.416227	0.436515	0.45004	34.2809	56.4454	34.6864	35.3028	54.114	61.4241
160058	0.445702	0.45877	0.467483	37.1513	56.5177	38.2924	36.8357	56.4433	57.3426
160057	0.475177	0.458111	0.446733	30.9056	57.5444	31.389	32.7528	55.8696	54.3541
160056	0.504651	0.48511	0.472082	37.5105	57.552	38.7267	35.874	56.1615	54.8813
160055	0.534126	0.515446	0.502992	40.44	60.3872	41.4297	42.4693	58.6692	60.0343
160054	0.563631	0.523413	0.496601	40.8192	57.4989	43.4418	40.4707	57.776	59.3692
160053	0.592698	0.528683	0.486006	40.3007	57.8463	39.5652	41.339	54.1363	56.1216
160052	0.621438	0.545825	0.495417	40.7352	56.4694	40.5319	42.6639	56.5377	58.8925
160051	0.64985	0.498885	0.398242	28.8656	51.7672	30.3147	25.701	52.3404	59.0444
160050	0.678129	0.53113	0.43313	38.5099	48.3601	39.0864	36.3741	48.7505	61.2098
160049	0.706766	0.568487	0.476301	44.2157	54.0963	43.8896	39.397	53.6847	51.4369
160048	0.735422	0.579581	0.475687	39.4759	55.9035	39.3868	38.3257	54.8997	50.8343
160047	0.764102	0.580438	0.457996	38.9309	53.3942	38.4543	37.7733	54.7249	52.1964
160046	0.792434	0.611572	0.490998	42.1548	55.2306	40.8804	42.4206	56.8288	59.7108
160045	0.820605	0.634551	0.510516	41.7114	59.0196	41.2036	43.0413	59.0268	50.7118
160044	0.242755	0.394023	0.494869	46.4804	54.9214	45.6925	44.9222	51.81	57.3519
160043	0.275514	0.4219	0.519491	45.2926	59.8979	44.6	42.903	59.3283	63.3027
160042	0.308273	0.403283	0.466623	36.8795	57.8553	36.9581	36.2753	55.801	54.0816
160041	0.341033	0.427234	0.484702	44.7981	52.8026	46.4393	45.466	50.6542	61.5888
160040	0.375168	0.468005	0.529897	47.155	58.689	46.0517	48.2977	60.2769	56.3051
160039	0.229777	0.389938	0.496712	43.9111	54.4819	42.79	44.9254	55.3362	49.6664
160038	0.262536	0.400934	0.493199	44.8163	53.7695	43.227	45.5302	54.3586	54.9883
160037	0.295295	0.406186	0.480113	40.7086	56.4968	41.9355	36.5694	57.1284	56.6665
160036	0.328054	0.416661	0.475732	43.7365	53.5266	45.3773	39.8338	53.3608	53.4606
160035	0.360799	0.454975	0.517758	46.3221	57.0348	46.5032	46.1816	56.2708	57.8274
160004	0.698929	0.586101	0.510883	43.8049	61.0056	42.7007	42.3599	60.1878	50.5706
160003	0.666131	0.561735	0.492138	46.2068	51.8797	48.3292	45.2087	53.1165	59.6163
160002	0.633374	0.551703	0.497257	46.5895	53.9925	45.3164	44.7702	56.1091	54.7412
160001	0.600616	0.528136	0.479816	45.3469	52.3161	42.544	44.8533	49.2816	50.4235
160000	0.567858	0.534934	0.512985	47.3001	56.3835	47.1051	44.3327	57.0543	50.5641
159999	0.698525	0.595029	0.526031	43.8049	61.0056	42.0803	43.6541	62.6578	55.3248
159998	0.665814	0.555971	0.482743	46.2068	51.8797	46.7174	45.1627	49.5532	57.3198
159997	0.633056	0.547743	0.490867	46.5895	53.9925	47.5719	41.1696	53.3238	62.644
159996	0.600298	0.534575	0.49076	45.3469	52.3161	48.9113	48.6802	48.5622	50.6871
159995	0.56754	0.533325	0.510515	47.3001	56.3835	47.1468	44.5711	55.8322	55.3631
159981	0.839063	0.600725	0.441834	36.6705	53.1887	36.643	33.5366	52.4581	48.589
159980	0.809656	0.590535	0.444454	35.5217	55.46	35.7272	32.9207	52.2242	56.6351
159979	0.777481	0.600292	0.482166	39.0722	55.5356	40.1361	38.9652	58.5961	55.0634
159978	0.743293	0.550922	0.422675	35.9528	49.3333	36.1493	35.1681	50.0399	57.6716
159977	0.710905	0.5626	0.463731	38.3275	54.1333	39.1994	37.1907	52.8072	57.2135
159976	0.743438	0.586037	0.481103	39.3305	55.5996	38.2863	40.8797	57.8065	45.8318
159975	0.258715	0.366311	0.438042	31.0443	58.8855	30.9769	30.5544	54.7544	59.7463
159974	0.200133	0.355372	0.458865	35.8748	56.6678	35.1437	36.5585	56.1141	55.3317
159973	0.17285	0.334929	0.442981	38.9665	51.6465	36.9338	36.9734	51.8597	56.8664
159972	0.142511	0.33211	0.45851	39.0664	52.1261	37.0951	38.5731	54.4101	53.315
159971	0.112043	0.320715	0.45983	35.9557	54.6907	35.614	35.9323	56.7469	49.1681
159970	0.0815704	0.305265	0.454394	38.2349	52.6385	38.1307	40.6882	49.8678	54.2958
159969	0.0510973	0.282928	0.437482	34.6589	53.0056	34.2055	33.8969	52.9784	57.7469
159968	0.0206243	0.258153	0.416506	29.1237	54.9654	28.7632	28.9462	53.6133	52.2301
159967	0.0213507	0.28139	0.454749	39.8436	53.4095	38.0069	35.1937	53.7088	54.804
159966	0.0518236	0.287435	0.444509	35.7311	51.8698	35.2789	35.4274	53.2689	54.7148
159965	0.0822731	0.335604	0.504491	42.4997	57.1223	42.2929	45.0609	54.7156	55.6741
159964	0.11271	0.305779	0.434491	34.9228	52.1742	35.2712	35.1848	51.0436	57.0141
159963	0	0.254426	0.424043	25.091	60.8045	26.2905	23.7852	59.0022	62.2243
159962	0.018718	0.270135	0.437746	31.8477	55.5759	31.1274	33.0595	54.6829	52.2639
159961	0.0506453	0.289352	0.44849	31.6719	58.0627	29.9577	33.4136	55.8728	60.4396
159960	0.0827182	0.312742	0.466091	35.7244	55.697	36.6161	38.4543	55.3663	56.0403
159959	0.11431	0.315945	0.450369	35.0161	55.413	34.0741	33.2129	57.0497	60.4769
159958	0.0792044	0.296769	0.441813	31.3895	57.7246	29.5889	32.7102	58.4385	57.1807
159957	0.0474097	0.280399	0.435725	28.9913	58.8812	29.1264	29.9586	55.5914	56.2836
159956	0.0295503	0.301507	0.482811	43.665	53.7258	44.0091	43.7287	52.5874	51.9381
159955	0.0611771	0.271546	0.411792	27.7158	55.1258	26.2713	28.304	53.3714	59.2021
159954	0.0927604	0.330509	0.489008	42.7964	56.3876	41.9294	42.6441	56.3939	51.1844
159953	0.124556	0.34317	0.488913	43.1562	55.6816	42.8344	41.6107	55.9443	56.9145
159952	0.210019	0.350363	0.443926	36.0636	53.8359	37.2025	32.2812	54.3316	51.1441
159951	0.242755	0.372334	0.45872	39.3992	51.8057	37.4092	40.4758	53.2494	54.2261
159950	0.275667	0.384875	0.457679	40.2158	51.3707	41.2262	40.8721	49.9057	55.0212
159949	0.210187	0.359421	0.458911	36.0636	53.8359	35.5401	36.9991	56.1962	51.9069
159948	0.242846	0.377474	0.467226	39.3992	51.8057	39.6807	42.2279	52.3876	50.8912
159947	0.275763	0.384538	0.457055	40.2158	51.3707	39.2033	39.804	51.5569	56.9749
159946	0.273197	0.383579	0.457167	29.64	62.4417	29.4611	27.774	62.2157	54.3493
157505	0.427696	0.497637	0.544264	44.281	64.8855	45.1348	44.1374	65.3647	52.6692
157504	0.401646	0.481759	0.535168	46.6488	58.1327	48.7183	50.0693	57.3275	64.5851
157503	0.370541	0.4591	0.518139	41.478	62.1036	42.8385	39.7546	62.3135	61.4366
157502	0.341461	0.428878	0.487156	33.8015	64.5558	34.3142	33.0845	64.0308	59.3487
157501	0.415646	0.461001	0.491238	36.9152	60.3464	36.0231	38.9599	60.1135	64.1831
157500	0.385375	0.450492	0.493903	38.2919	61.5419	36.9024	38.1464	60.0949	61.9989
157499	0.355342	0.42025	0.463522	32.1397	60.395	32.8789	29.5847	62.1637	61.9688
157498	0.32495	0.392455	0.437458	34.0993	52.5438	32.8284	34.7298	52.6834	61.6178
157497	0.293924	0.436964	0.532324	48.0734	61.8549	45.9578	44.9946	60.0056	62.9845
157496	0.263133	0.401798	0.494241	39.1472	60.6138	39.9093	36.6039	61.3411	56.8373
157495	0.229856	0.367247	0.458841	31.9139	60.2419	29.8988	32.465	58.4596	59.1069
157494	0.198266	0.389038	0.516219	42.9789	58.7849	44.8605	41.0903	62.0877	59.8104
157493	0.146373	0.352725	0.490293	43.4812	56.2732	40.2423	42.9068	52.7988	63.5137
157492	0.1154	0.322634	0.460791	36.036	56.4976	35.4413	34.7244	57.5327	61.4781
157491	0.107686	0.324302	0.468713	34.6485	56.5166	34.2714	36.6135	59.0483	61.0375
157490	0.138659	0.310889	0.425709	28.4794	57.7219	28.0348	27.2592	57.3085	56.7209
157489	0.196768	0.377015	0.497179	44.5038	54.8864	45.9367	43.7717	54.9993	59.994
157488	0.227311	0.374288	0.472273	37.0922	57.4089	37.1429	36.9903	57.8815	56.969
157487	0.265293	0.406755	0.501063	41.2024	61.2256	39.5783	39.6218	59.1365	54.5699
157480	0.316564	0.455932	0.548845	44.5458	64.7307	43.9443	46.945	62.6887	56.4095
157479	0.347297	0.436511	0.495987	42.2491	55.641	43.1074	44.1571	56.3167	60.7144
157478	0.3772	0.455726	0.508076	43.5405	58.6287	41.5626	42.9423	59.265	66.1815
157477	0.406836	0.437108	0.457289	37.2201	53.4198	37.1875	37.7707	54.5267	54.7686
157455	0.457931	0.378392	0.325366	15.2756	50.3413	15.5205	15.8687	47.0303	59.0482
157454	0.427795	0.390823	0.366175	24.5984	48.5601	23.522	25.4852	49.1723	53.9681
157453	0.39873	0.359244	0.332919	19.4369	48.6619	20.1502	18.04	45.9804	52.3942
157452	0.203583	0.399855	0.530704	45.3743	60.1606	46.3111	46.3622	59.0228	47.1163
157451	0.235073	0.334153	0.400206	28.4232	52.341	28.6524	28.1433	51.6253	48.8725
157450	0.26694	0.350564	0.406313	28.1333	50.0803	29.6409	30.7875	53.756	61.5906
157449	0.296102	0.398864	0.467373	34.9721	57.6583	33.5512	34.1082	59.8227	50.5126
157392	0.211084	0.33252	0.413477	29.9504	52.4327	30.3689	31.3495	52.2443	49.077
157391	0.191026	0.292069	0.359432	24.4433	47.8842	24.3309	22.8371	48.1262	61.8415
157390	0.158283	0.302454	0.398568	24.3887	56.2357	24.3969	23.3609	53.8318	50.2455
157389	0.125541	0.308322	0.430176	33.6446	53.4408	33.5133	31.8309	52.9935	49.3787
157388	0.0927992	0.266585	0.382442	27.212	49.55	26.9412	25.1241	51.4196	59.0462
157387	0.0600791	0.269209	0.408628	32.6298	50.1777	34.9155	32.5697	48.3773	53.8155
157386	0.000450531	0.251845	0.419442	27.2882	54.5392	27.2832	30.4087	55.2889	50.0689
157385	0	0.253968	0.423279	32.9558	54.4479	31.0867	31.7328	50.9296	45.0909
157384	0.0171053	0.25614	0.415497	32.9219	51.8687	32.7768	30.397	51.3679	55.5508
157383	0.0498389	0.26106	0.401873	28.8475	51.9157	28.3755	28.9897	51.6909	53.6063
157382	0.943674	0.666617	0.481913	35.2065	59.7751	35.521	36.3025	59.7324	50.9439
157381	0.974416	0.685341	0.492624	39.6344	55.8318	42.1305	44.8745	53.5282	50.7753
157380	0.994793	0.671249	0.455552	36.7253	56.2696	36.0977	35.038	54.5491	63.6535
157379	0.965391	0.665496	0.465566	42.6488	54.5435	41.1046	37.9376	53.7473	58.8872
157378	0.93632	0.708976	0.557414	50.3234	60.0154	46.7781	52.2051	61.6357	55.4479
157377	0.908554	0.660567	0.495243	41.1573	60.3159	42.5388	38.2352	59.0167	49.8345
157376	0.878947	0.652774	0.501992	39.4998	59.5549	39.058	43.0104	58.0728	63.108
157375	0.850311	0.678328	0.563673	47.587	64.1609	49.3972	47.3214	65.0916	56.0245
157374	0.82	0.657027	0.548378	50.8009	57.0872	53.5367	53.1256	57.2911	61.1234
157373	0.788711	0.659417	0.573221	50.8371	63.2267	52.2097	52.2786	63.9447	65.1818
157372	0.757423	0.651885	0.581527	54.0943	63.2979	52.926	52.7924	64.018	55.7011
157371	0.760213	0.663135	0.598416	56.4051	62.5668	58.1112	58.0996	61.3158	59.0303
157370	0.791385	0.621538	0.508306	47.182	56.447	44.1698	46.4684	54.48	61.4308
157369	0.822387	0.656705	0.54625	46.33	60.7704	48.6848	46.8433	62.8272	61.8296
157368	0.854471	0.677773	0.559974	50.1828	63.203	49.3434	50.3822	60.888	56.844
157367	0.885572	0.668492	0.523771	46.0276	60.5518	45.2905	42.1827	59.8856	62.5889
157366	0.916674	0.713796	0.578543	53.4246	63.4199	50.0544	52.2214	64.4316	61.6387
157365	0.951208	0.713384	0.554834	52.5027	60.2925	50.6068	49.8055	62.7838	63.4762
157364	0.983917	0.724117	0.550917	52.4073	58.0192	52.274	52.2481	56.617	63.7805
157363	0.962324	0.729578	0.574414	53.5856	59.4903	56.5498	54.4936	60.3668	55.7549
157362	0.93101	0.714615	0.570351	55.0623	61.3184	53.855	51.4071	61.4072	60.2063
157361	0.89973	0.707959	0.580112	50.9565	65.7408	50.1999	53.751	63.5195	60.0558
157360	0.868451	0.690021	0.571068	54.0557	60.0896	55.9925	53.5923	61.1872	60.537
157359	0.837171	0.695991	0.601872	54.8883	65.1613	56.6049	54.7841	64.2464	60.9575
157358	0.80344	0.67238	0.585007	54.4098	62.0919	52.342	54.4106	63.2273	56.4893
157357	0.782932	0.61903	0.509761	42.7442	60.169	40.2846	42.6268	58.9165	66.3004
157356	0.814078	0.654483	0.548087	50.7103	61.5637	48.0123	48.3446	60.6361	65.4194
157355	0.845206	0.645124	0.511736	45.3113	58.0502	46.2762	44.2437	57.125	61.8522
157354	0.876333	0.720114	0.615967	59.6735	64.3232	56.3534	61.4699	61.3499	60.097
157353	0.906793	0.714543	0.586377	54.0279	62.5345	54.1071	54.904	63.6441	56.0511
157352	0.940503	0.670178	0.48996	41.1837	59.3468	38.6294	38.5139	60.8334	66.7425
157351	0.970986	0.720141	0.552911	51.2821	60.0829	50.9314	50.1607	61.1122	61.571
157350	0.997152	0.749566	0.584508	55.9908	62.7902	56.2109	52.3383	61.5728	54.1873
157349	0.966848	0.717426	0.551144	50.7489	58.2988	50.3442	55.8003	54.5843	57.4403
157348	0.936544	0.737758	0.605234	57.0703	63.0898	58.2786	57.7658	62.3866	64.6292
157347	0.906343	0.725945	0.60568	53.7225	67.0807	54.9428	53.346	66.0311	59.6121
157346	0.876199	0.676599	0.543532	46.5004	58.9694	47.2327	49.8966	60.3547	65.3785
157345	0.844959	0.700944	0.604934	54.2431	64.9189	52.8983	55.4336	68.3553	69.9547
157344	0.859084	0.6745	0.551444	51.1665	57.4355	54.6699	50.4476	60.9989	62.793
157343	0.889024	0.694059	0.564082	50.9933	59.5386	51.9618	53.6714	61.3114	66.2108
157342	0.918965	0.700087	0.554169	54.2115	57.3732	55.9428	49.862	59.1996	55.285
157341	0.948905	0.704753	0.541985	52.1879	57.7483	50.6197	49.9171	58.9472	59.2672
157340	0.978743	0.730405	0.564846	54.1036	55.1895	57.5659	57.0659	56.49	58.2423
157339	0.991568	0.713945	0.528863	48.5189	58.3261	49.8322	44.852	59.3698	55.6843
157338	0.960906	0.699927	0.525942	48.2568	59.0191	46.7161	46.6157	58.4615	58.3699
157337	0.931261	0.711382	0.564797	54.96	58.577	55.9488	55.1047	57.4121	58.0743
157336	0.901615	0.685626	0.541634	53.2887	56.6732	52.2185	49.0578	58.6027	56.1101
157335	0.900748	0.687933	0.546056	54.3256	56.8549	55.3494	49.6956	56.3499	56.1735
157334	0.930358	0.682832	0.517815	42.8938	62.7317	41.3988	39.5602	62.9723	56.8207
157333	0.959946	0.729252	0.575456	49.2399	64.873	51.2021	46.6283	66.5967	58.0573
157332	0.989473	0.715771	0.533304	46.952	59.8699	46.6992	47.3369	57.3221	62.5145
157331	0.981038	0.688	0.492641	44.4237	54.5554	44.9018	45.2015	52.5775	69.9033
157330	0.951549	0.674399	0.489632	42.925	56.3497	43.7163	41.1802	55.8153	63.5765
157329	0.922331	0.644319	0.458978	37.9253	53.97	37.8094	36.2993	55.4421	53.5948
157328	0.892412	0.639337	0.47062	38.9243	53.0847	38.6795	41.596	53.4824	53.8519
157327	0.863276	0.617058	0.452913	34.3136	56.3441	34.6896	33.2048	56.9482	54.7661
157326	0.83414	0.605513	0.453095	31.5228	57.2188	33.3094	31.7784	59.6885	56.5525
157325	0.805003	0.591283	0.448802	36.1322	54.3469	34.4888	39.7131	52.0817	56.9687
157324	0.775867	0.605305	0.491598	39.7372	59.5827	40.7934	38.6747	58.5365	58.3476
157323	0.74673	0.628952	0.550434	50.2808	57.1616	50.3276	55.452	55.7315	48.7969
157322	0.717649	0.600734	0.522791	47.7523	54.1314	48.0687	53.106	53.3224	57.7451
157321	0.688616	0.576566	0.501867	48.657	54.5139	48.821	44.353	52.9832	60.2451
157320	0.659583	0.55716	0.488877	42.7401	55.2117	42.8015	41.6288	56.911	55.2634
157319	0.630495	0.544933	0.487892	41.2703	55.9242	40.6594	41.2507	55.9301	54.1013
157318	0.600881	0.503909	0.43926	35.8999	52.1682	36.5505	35.7201	52.1905	53.6177
157317	0.571863	0.517681	0.48156	40.3895	55.5276	40.3748	40.6825	55.6581	58.7968
157316	0.540451	0.530047	0.523111	44.2646	57.9319	46.8179	46.446	59.3093	50.5172
157315	0.511476	0.491373	0.477971	41.9628	54.3804	41.9747	41.1135	54.6795	56.5304
157314	0.480867	0.48034	0.479988	42.5581	52.6523	40.9267	46.2146	53.6844	58.0222
157313	0.453009	0.432633	0.41905	34.8769	50.7807	33.8042	31.7825	51.6886	52.1429
157312	0.423904	0.4525	0.471564	41.9637	51.767	43.5996	43.096	51.7905	47.8304
157311	0.394471	0.434718	0.461549	39.63	53.5181	39.8548	39.6324	52.864	49.0717
157310	0.365606	0.432691	0.477415	39.7754	55.3471	38.3964	41.0474	54.7783	49.3454
157309	0.335897	0.422081	0.479536	38.7381	56.6227	39.4521	36.2019	59.3949	50.2914
157308	0.307472	0.423694	0.501175	45.0781	55.2403	45.6008	44.9519	54.6685	57.176
157307	0.279201	0.363353	0.419454	30.3293	55.1641	30.5862	29.1836	53.1864	59.08
157306	0.248574	0.386794	0.47894	38.2053	56.8369	39.0001	38.9627	57.9393	55.4984
157305	0.217597	0.378899	0.486434	37.9164	58.4909	37.3835	39.7456	59.8496	53.5858
157304	0.186716	0.36131	0.477705	38.8239	55.3289	39.245	42.03	53.5403	55.2755
157303	0.419113	0.403304	0.392764	22.306	56.9708	22.9625	22.3614	56.0441	56.3972
157302	0.409945	0.379634	0.359427	17.2462	53.738	17.3232	18.0543	55.9438	57.2005
157301	0.377651	0.385386	0.390542	25.168	52.7853	25.6879	25.7605	52.7179	54.0814
157300	0.345257	0.375486	0.395638	25.7855	52.8966	25.4467	28.1554	52.3194	51.6971
157299	0.308431	0.364354	0.401635	28.197	51.1945	27.753	28.3019	52.4773	51.4348
157298	0.275672	0.353827	0.40593	28.8128	51.3679	28.8798	28.6381	53.0747	50.8618
157297	0.0814959	0.333543	0.501574	44.5231	56.5534	45.2665	41.3173	57.3316	53.7102
157296	0.0412048	0.29163	0.45858	38.1033	52.3105	37.0424	40.1787	53.8438	53.3168
157295	0.0706745	0.303235	0.458275	39.477	51.749	40.43	38.8665	52.9417	58.0881
157294	0.100085	0.303424	0.438984	36.0338	52.9576	34.9023	35.4351	53.5014	52.1576
157293	0.129402	0.315469	0.439513	34.2955	53.7968	34.8605	32.7149	53.5926	51.6053
157292	0.15721	0.308822	0.409897	31.9223	52.2375	32.4349	29.1446	51.7186	49.091
157291	0.183452	0.318679	0.408831	34.3063	47.9975	33.3234	31.8077	48.9466	56.3608
157290	0.355141	0.386319	0.407103	30.9736	50.2513	30.7805	32.4804	47.8518	48.5489
157289	0.387781	0.415067	0.433259	29.9199	55.9762	30.976	31.1002	56.42	51.1318
157288	0.42042	0.42094	0.421287	32.4729	51.8889	31.5389	32.1393	53.5524	52.5522
157287	0.462386	0.426161	0.40201	28.499	53.7367	28.0936	27.0156	51.2994	54.3319
157286	0.522256	0.435826	0.378206	25.176	51.9585	25.6714	22.0534	50.6574	50.2746
156888	0.575088	0.491934	0.436498	31.9521	54.8295	32.294	32.2008	52.6818	53.7596
156884	0.466937	0.487728	0.501589	44.3672	56.9564	44.4927	41.4539	56.6722	54.1577
156883	0.443396	0.396081	0.364537	26.3115	46.6479	25.7444	25.8961	46.1569	60.5799
156882	0.414213	0.441698	0.460021	37.1929	54.3323	38.1818	37.6611	53.1549	59.5911
156881	0.384845	0.42933	0.458986	37.5428	54.4193	34.8427	37.2926	54.7356	49.2586
156880	0.355203	0.399875	0.429656	30.227	54.3785	30.9686	32.2351	54.5636	56.4283
156879	0.38924	0.422473	0.444628	34.3075	53.8646	33.8121	34.7699	55.7363	57.6382
156878	0.423695	0.43229	0.43802	33.6091	55.5987	34.024	30.979	54.8634	54.5041
156877	0.449353	0.452211	0.454117	36.9711	54.2241	35.4873	36.419	52.7727	53.4754
156876	0.480781	0.441433	0.415201	28.2258	53.4102	29.0108	29.2467	53.8315	55.0029
156875	0.523984	0.429314	0.366201	23.0976	50.9825	22.8421	23.3113	51.0103	58.8733
156874	0.546074	0.447112	0.381137	26.9143	50.9194	26.2755	24.9128	50.2509	55.8587
156873	0.590709	0.490211	0.423212	28.8641	55.1056	29.8649	26.9895	56.9231	46.5764
156872	0.613409	0.48101	0.392743	29.4325	49.9774	29.3261	27.7451	50.7899	50.1869
156871	0.64611	0.537211	0.464613	37.759	55.8433	37.6034	38.6715	52.8683	58.0196
156870	0.583153	0.508494	0.458722	41.0625	51.9628	40.5233	38.974	50.9082	48.4242
156664	0.32532	0.453275	0.538579	41.5974	66.1013	39.9312	41.8241	64.0766	56.3468
156663	0.292567	0.410528	0.489169	36.6223	60.6902	37.9514	36.5081	59.2026	53.6974
156662	0.259813	0.38761	0.472808	33.9592	59.6595	35.2539	34.5137	61.4187	72.1687
156661	0.22706	0.391964	0.501901	39.0567	60.0237	37.8402	39.8798	62.3561	64.564
156660	0.194307	0.380143	0.504034	38.8617	62.2199	39.6857	39.0004	60.8002	57.5272
156659	0.161553	0.368795	0.506956	38.5385	65.8664	39.1954	33.2693	66.8283	61.6246
156658	0.18032	0.381711	0.515972	43.8226	60.1801	41.4433	45.2364	58.374	62.1029
156657	0.213074	0.402095	0.528109	40.0728	63.3388	42.0349	44.5467	62.0697	61.0613
156656	0.245827	0.413916	0.525976	43.7594	63.9578	42.6253	41.7604	62.288	59.7854
156655	0.452824	0.506771	0.542737	49.6693	62.6958	50.553	44.2513	58.9618	62.7995
156654	0.484589	0.522311	0.547459	50.2002	58.8142	51.2444	50.4889	61.0187	61.3858
156653	0.516354	0.524907	0.530609	49.0805	58.0896	49.6229	46.592	59.2976	63.2944
156652	0.548119	0.537731	0.530805	47.1184	59.4021	46.6476	45.7788	62.1188	54.5038
156651	0.579885	0.542402	0.517414	43.1065	57.6527	43.1321	46.1238	58.6609	55.8399
156650	0.612974	0.543051	0.496436	44.8967	56.4256	42.6515	43.6344	55.8678	56.2263
156649	0.644591	0.582207	0.540617	49.7139	58.8264	50.8861	48.9479	58.148	61.6728
156648	0.676208	0.574215	0.506219	47.6941	55.2132	50.6446	43.2142	55.6408	53.8898
156647	0.707825	0.545635	0.437509	36.2746	50.4734	36.516	38.9906	50.1989	58.256
156646	0.739442	0.554288	0.430853	36.969	48.9254	38.7675	36.9541	46.7122	52.8145
156645	0.770996	0.564772	0.427288	35.546	50.2682	35.7304	31.8319	52.6755	47.6398
156644	0.802416	0.580455	0.432481	32.8104	52.281	31.5308	35.5549	52.5929	52.072
156643	0.833783	0.58918	0.426111	33.932	51.6498	33.9123	32.5722	53.3853	52.6798
156642	0.864261	0.587294	0.40265	26.8351	51.6144	26.7754	28.4645	54.7193	53.7395
156641	0.89534	0.619629	0.435821	34.418	51.5694	33.2539	37.0152	50.6579	49.8093
156640	0.927265	0.654819	0.473189	41.2674	53.4473	40.8959	42.8656	51.5041	51.8232
156639	0.959189	0.630273	0.410996	31.4111	49.0699	32.8002	32.6626	51.2996	54.53
156638	0.991347	0.657225	0.434478	36.119	50.6242	34.9339	35.1966	51.4912	53.5113
156637	0.976476	0.640433	0.416404	33.5949	50.5196	33.1068	32.3863	50.3851	47.9893
156636	0.945365	0.627798	0.416086	35.3674	51.185	35.199	31.2658	48.8844	53.7358
156635	0.912985	0.621116	0.426537	33.747	51.8337	33.0219	31.1211	53.6619	50.3735
156606	0.475717	0.416379	0.376821	21.4026	54.4964	21.0481	20.2103	56.2691	49.6174
156518	0.321218	0.368659	0.400286	25.6286	55.1004	25.047	24.4749	54.8756	54.4628
156517	0.285819	0.362849	0.414202	32.7166	48.2242	33.0325	37.471	47.2641	51.7894
156516	0.299169	0.358842	0.398623	23.3781	56.4557	22.9424	21.7995	57.0867	55.9474
156515	0.328201	0.326779	0.32583	15.2667	49.4306	14.8535	15.6405	50.9288	47.2822
156514	0.359416	0.346492	0.337875	10.0295	56.3911	10.3011	9.63042	58.2001	59.2483
156513	0.388532	0.426731	0.452196	32.7609	57.1544	34.0152	34.6934	54.2043	48.463
156461	0.160328	0.338588	0.457427	38.4886	54.5575	38.7748	37.9056	52.6506	59.1357
156460	0.185929	0.329275	0.424838	23.3474	62.874	22.4326	21.5572	62.213	58.9617
156459	0.215007	0.353508	0.445842	30.2221	58.1181	31.681	30.296	57.8514	51.5964
156458	0.244128	0.396676	0.498375	37.6893	60.9036	37.3695	37.6908	62.9876	63.7748
156457	0.273121	0.366899	0.429418	29.3632	56.0535	28.3876	30.6551	54.1457	60.419
156456	0.300664	0.373698	0.422388	28.1961	55.2547	29.7433	30.7418	52.7507	62.6221
156455	0.328775	0.401177	0.449444	28.6432	60.766	27.9167	29.5409	60.8364	60.4372
156454	0.150877	0.361403	0.501754	43.4812	56.2732	44.5642	43.3042	57.7578	56.7115
156453	0.132475	0.305285	0.420492	33.9637	50.9931	33.2906	34.2436	50.6908	61.8687
156452	0.114074	0.297823	0.420322	26.8046	55.5655	27.9272	28.0895	57.0342	55.1046
156451	0.0964395	0.271824	0.388747	23.6116	54.873	23.2765	24.252	53.2365	47.615
156450	0.114841	0.261577	0.359402	20.2782	50.6223	19.5189	21.3802	50.5845	56.2036
156449	0.138183	0.269969	0.357826	20.4449	52.0644	21.2898	20.3093	50.2732	53.3717
156448	0.131286	0.303501	0.418311	31.4614	52.7552	32.2573	30.1397	53.1926	53.9809
156447	0.124388	0.322405	0.454415	37.8068	53.2472	38.819	37.236	51.8559	49.9984
156446	0.116307	0.333857	0.47889	42.0488	54.1057	39.7158	41.8132	54.5419	51.2192
156445	0.279212	0.366701	0.425028	25.9754	59.545	25.5576	26.4999	60.1381	55.0841
156444	0.310162	0.3605	0.394058	21.7412	57.0668	21.8597	20.0233	57.9523	55.4393
156443	0.342761	0.363624	0.377533	24.1789	50.4404	24.1708	25.6862	51.0178	55.1001
156442	0.158843	0.33078	0.445404	33.916	53.845	32.3291	36.289	54.6182	59.4311
156441	0.127866	0.319952	0.44801	38.8985	50.0633	40.8157	40.1041	49.4871	49.9661
156440	0.107661	0.296855	0.422985	37.7992	47.5495	37.8294	36.5407	46.6781	55.3453
156439	0.142327	0.307115	0.416974	33.7288	49.6547	34.8691	33.705	50.2029	48.527
156438	0.177686	0.324718	0.422739	35.9924	49.9758	36.5312	33.6746	49.1936	48.6351
156437	0.210342	0.332943	0.414678	29.9558	52.9479	30.3616	29.8625	52.4093	46.9637
156436	0.242373	0.374729	0.462967	41.4302	53.0503	40.957	39.9859	52.2409	49.4246
156435	0.275083	0.38727	0.462061	39.9102	51.0772	40.1298	40.3154	53.8278	53.8087
156434	0.308731	0.428847	0.508925	48.2651	51.5717	48.0592	51.8911	52.5261	49.5538
156433	0.341449	0.43755	0.501618	48.1725	52.8204	47.5908	46.1516	53.1408	51.3573
156432	0.374168	0.413912	0.440407	37.9467	50.4907	37.7214	35.4552	51.6286	50.6484
156431	0.406886	0.41847	0.426192	36.6698	50.5334	35.6383	34.972	49.1742	54.7578
156430	0.439605	0.452211	0.460614	35.2577	55.6785	36.519	38.2093	54.0251	53.002
156429	0.472324	0.468056	0.465211	42.0008	52.4415	39.5427	41.8621	50.4457	49.2194
156428	0.50504	0.491525	0.482514	41.4226	54.2744	40.6772	40.4576	55.0164	55.6479
156403	0.287147	0.417144	0.503808	45.2163	54.8611	44.0107	48.0531	52.8576	53.4666
156402	0.258491	0.368682	0.442142	36.5132	52.4995	36.3207	36.1747	51.587	60.3502
156401	0.229415	0.366978	0.458686	40.2912	51.9533	42.5117	35.7946	54.4225	57.0059
156400	0.200338	0.360596	0.467435	36.0025	57.7808	35.99	33.7578	59.1175	52.5385
156399	0.171261	0.327439	0.431558	37.337	49.909	38.174	34.61	50.6748	52.3892
156398	0.142185	0.311445	0.424286	34.866	49.8676	34.0677	34.2459	50.4758	59.2568
156397	0.102932	0.309482	0.447182	28.974	59.7678	29.9949	29.6666	59.7208	49.2671
156396	0.0735228	0.296067	0.444429	33.8168	55.0105	33.0385	33.6468	53.6215	52.0167
156395	0.0439838	0.273066	0.425787	31.1118	53.7294	32.183	31.6962	52.697	60.072
156394	0.0142332	0.266254	0.434268	33.2446	54.5563	34.0193	30.3911	55.9025	59.6736
156393	0	0.24987	0.416449	31.4542	52.8393	32.015	29.8426	50.4713	54.3074
156392	0	0.254171	0.423619	32.185	52.1261	32.6973	33.7045	51.5926	53.0996
156391	0	0.270116	0.450193	38.1875	53.4575	35.9245	38.8156	51.1805	55.7449
156390	0.00519884	0.285404	0.472208	34.5931	57.8114	34.5191	37.0862	60.0045	50.689
156389	0.0379027	0.258179	0.405031	30.1178	50.4983	29.6201	29.9974	51.6493	51.8038
156388	0.0672133	0.27818	0.418825	28.9362	51.2193	31.2516	30.8799	56.0553	57.4893
156387	0.0966902	0.28977	0.41849	32.9288	52.3144	32.2607	29.948	53.2777	51.1938
156386	0.127215	0.283757	0.388118	31.3957	47.8411	31.5278	29.2604	47.7407	51.2622
131925	0	0.304401	0.507335	42.7562	58.2748	43.0285	40.2709	61.0401	51.1163
131924	0	0.312604	0.521006	41.8985	60.8689	41.889	42.6632	63.5854	45.1159
131923	0	0.293862	0.48977	39.115	59.2909	38.2487	38.6516	58.6041	60.7289
131922	0	0.293091	0.488485	41.7068	54.7997	41.2606	40.6526	59.1022	60.7072
131921	0	0.294522	0.49087	40.9735	56.3124	40.393	41.2146	57.0369	60.8631
131920	0	0.281317	0.468862	38.467	53.3837	39.7563	41.1095	53.1139	55.452
131919	0	0.298304	0.497173	42.529	56.9301	41.0205	44.9473	55.9086	59.5722
131918	0	0.304654	0.507757	43.3742	59.4884	43.5908	41.7526	58.258	54.9915
131917	0	0.290085	0.483475	41.4295	58.3296	42.1158	38.8483	55.9898	55.0672
131916	0.860838	0.600301	0.426609	34.7182	50.6071	34.1405	34.0014	51.9929	59.1225
131915	0.894242	0.599692	0.403326	29.2052	52.7528	27.5735	27.4903	53.9679	53.1119
131914	0.925739	0.667564	0.495447	44.5211	53.6558	43.0512	47.1577	54.2929	50.4762
131913	0.955155	0.701666	0.532673	47.7288	58.5186	46.2023	49.3961	59.4392	50.5933
131912	0.987123	0.670911	0.460103	35.6774	57.5944	34.656	33.7867	56.1457	52.557
131911	0.980462	0.699018	0.511389	40.5489	62.1319	39.8516	39.8375	62.8976	56.2349
131910	0.947851	0.595589	0.360748	25.9999	47.5195	26.7765	24.4617	43.798	60.4947
131909	0.915483	0.592229	0.376727	20.8574	54.1003	21.1225	20.0297	55.8529	61.4102
131908	0.881971	0.57873	0.37657	22.6996	53.992	22.9683	21.0705	53.8575	50.794
131907	0.849868	0.620233	0.467143	27.8826	65.8599	27.9348	29.0934	63.5879	54.2053
131906	0.830196	0.538829	0.344584	21.0575	49.1646	20.9964	18.8802	48.7029	51.0424
131905	0.862669	0.59588	0.418021	30.7301	52.5101	31.7201	30.6337	53.5046	65.7295
131904	0.89437	0.662014	0.50711	41.3126	59.0026	40.4846	45.4703	57.9348	49.0965
131903	0.925873	0.651865	0.469193	40.2095	55.9062	39.7703	37.7699	54.4944	51.0971
131902	0.956889	0.687309	0.50759	43.989	56.5555	41.5791	46.2957	57.4308	57.5198
131901	0.988134	0.68276	0.479177	42.0506	53.9519	42.2937	40.5467	54.0231	54.1018
131900	0.980621	0.68926	0.495019	41.191	56.7675	42.3104	41.1177	57.1914	57.5203
131899	0.936622	0.689039	0.523984	43.4009	60.282	43.9846	43.4976	61.3556	56.3689
131890	0.501479	0.492209	0.48603	39.9088	58.6877	40.402	36.92	58.5152	59.6499
131889	0.530571	0.481801	0.449288	34.0572	55.5995	33.9601	36.0934	54.1779	62.5871
131888	0.559652	0.508935	0.475124	41.0335	53.7022	41.2242	40.4926	53.8096	58.8121
131887	0.588733	0.518989	0.472493	44.079	52.7358	43.5096	41.0315	49.9872	54.5023
131886	0.617814	0.528276	0.468584	41.8652	51.6406	41.031	43.758	51.5902	55.9996
131885	0.646895	0.550771	0.486688	44.4904	52.8541	45.958	44.0746	52.5172	55.1242
131884	0.675976	0.558999	0.481013	40.2778	57.5836	38.591	38.5762	57.1508	49.3158
131883	0.705058	0.571619	0.48266	40.904	56.797	40.6109	39.0987	58.4513	52.3312
131882	0.379952	0.389541	0.395934	19.7211	60.1079	20.4757	19.7299	57.7343	56.9397
131881	0.928584	0.657894	0.477433	41.6319	51.9577	40.8095	44.0422	53.2103	52.5964
131880	0.899236	0.682273	0.537631	46.7398	58.9912	48.0814	50.7366	59.3932	60.4906
131879	0.869887	0.666738	0.531306	46.2218	58.2537	45.1722	49.6968	60.1115	54.1458
131878	0.893205	0.661258	0.506626	43.5849	60.3129	42.2469	39.1965	59.886	55.1587
131877	0.922553	0.676246	0.512041	46.8158	57.1249	46.5554	45.6522	54.9539	56.353
131876	0.951901	0.688821	0.513434	46.6	56.0258	47.1638	47.329	54.3013	61.282
131875	0.98125	0.704693	0.520322	45.9563	55.8728	48.4329	48.3515	54.8706	57.1042
131874	0.989192	0.704052	0.513959	45.7128	59.4015	43.897	45.3907	55.9442	57.1115
131873	0.959844	0.683899	0.499935	43.5723	57.415	43.206	41.1501	59.3727	59.3513
131872	0.930496	0.697977	0.542965	48.0026	59.0095	49.3475	49.1169	57.6424	58.2325
131630	0.011482	0.284633	0.466734	33.7777	58.8307	34.4207	33.4818	58.0304	55.1031
131629	0.0111902	0.287684	0.472013	35.6388	58.1774	35.7813	34.0189	59.0273	64.8449
131628	0.0109534	0.270903	0.444202	33.3458	55.7299	31.3523	34.718	54.5511	63.8987
131627	0.017631	0.265936	0.431473	28.7064	56.8162	29.6546	28.351	57.6203	63.2459
131610	0.0124263	0.277709	0.454565	32.9616	57.718	35.5601	32.1851	58.0073	56.4709
131609	0.0121918	0.27042	0.442572	30.1003	59.197	29.4794	28.4641	58.9825	58.5341
131608	0.0119573	0.276214	0.452386	34.0301	57.4258	35.7289	31.5139	57.6655	56.3493
131595	0	0.289154	0.481924	35.0169	59.6578	35.7338	36.0379	62.905	60.7332
131594	0	0.277566	0.46261	33.4598	58.7231	34.4121	33.0331	61.571	55.7947
131593	0	0.302413	0.504022	39.3788	61.5375	37.9149	40.0552	61.4549	58.0858
131592	0	0.289848	0.483079	38.0582	58.1048	38.5943	38.5457	57.6463	54.3616
131591	0	0.254268	0.42378	29.4511	55.1186	28.8984	29.676	54.8664	61.6484
131590	0	0.247608	0.41268	29.1879	52.6765	29.3916	29.2616	53.6405	59.263
131589	0	0.259166	0.431944	30.4768	55.8962	29.9176	31.9143	55.1314	56.8211
131588	0	0.328815	0.548025	43.6978	66.0785	44.3053	43.207	67.8902	53.6171
131587	0	0.267344	0.445573	29.7261	58.7736	29.3262	30.1129	58.3935	54.7496
131586	0	0.281004	0.46834	32.7578	59.0193	34.0532	33.7687	59.7857	61.9143
131585	0	0.268541	0.447568	30.5184	59.0861	29.0116	31.3472	60.3833	62.2406
131584	0.264111	0.410048	0.507339	40.5131	62.096	42.1974	38.6719	60.1381	62.4703
131583	0.210251	0.370963	0.478105	39.261	57.6444	39.6019	36.8281	57.584	56.2254
131582	0.177492	0.362805	0.486346	38.4806	59.3827	39.4556	36.9505	59.1102	62.3822
131581	0.144733	0.347153	0.4821	35.4638	59.6691	36.6073	36.5236	60.2706	56.9141
131580	0.111974	0.341214	0.49404	43.8118	57.9146	42.9327	40.6155	56.458	59.3204
131579	0.0434757	0.310222	0.488053	37.8909	60.4786	35.9787	36.6999	61.8473	60.5364
131565	0.133818	0.326653	0.455209	36.7067	53.872	35.7235	37.6687	54.5466	55.5456
131564	0.120802	0.350152	0.503052	38.2484	62.7259	37.4857	38.5026	62.2883	59.7927
131563	0.0880428	0.351557	0.527234	38.6421	65.3724	39.3309	40.4751	67.9218	53.9088
131562	0.0552865	0.337116	0.525003	45.5268	58.9988	48.2992	43.6591	60.4572	62.2899
131561	0.0403922	0.322858	0.511168	41.6723	61.6679	42.602	38.392	60.1698	61.819
131560	0.0603562	0.325986	0.503072	43.4641	55.9666	41.6741	46.506	57.3283	58.9675
131559	0.145273	0.313102	0.424987	30.1969	56.2177	29.4848	26.3485	55.8807	65.9372
131558	0.174355	0.314235	0.407489	28.5376	51.097	29.3477	29.8551	53.1196	54.2421
131557	0.221912	0.361241	0.454127	35.2972	53.13	37.0962	37.0286	53.7223	60.4951
131556	0.250993	0.36182	0.435704	32.4886	54.1221	32.5353	33.0889	54.5818	51.8588
131555	0.211749	0.385122	0.500703	35.1544	64.801	34.3197	38.7783	62.7366	56.9098
131554	0.17807	0.341318	0.45015	30.1076	60.3017	28.6668	31.0312	59.6564	54.2821
131553	0.151235	0.307793	0.412164	28.9797	52.6202	28.9888	29.2364	54.9872	62.0485
131552	0.304834	0.373176	0.418738	29.9617	54.1528	29.4239	29.8092	54.1071	59.5479
131551	0.333901	0.391027	0.429111	33.826	52.5616	33.979	32.4639	52.336	51.3957
131550	0.362967	0.39056	0.408956	30.7862	53.1881	30.5469	28.2533	51.8883	53.5971
131549	0.281219	0.400108	0.479368	37.7364	61.4816	37.7039	32.9366	60.2015	53.3616
131548	0.254747	0.37058	0.447801	33.7172	58.7614	31.5966	33.4796	54.635	51.5631
131547	0.2277	0.345118	0.423397	26.3267	59.8286	26.237	22.225	60.1282	59.3678
131546	0.127714	0.307191	0.426842	31.9499	52.8419	32.0268	32.1345	51.8908	56.1972
131545	0.159057	0.336493	0.454785	33.0802	57.8102	33.3798	33.6856	58.9092	62.239
131544	0.192062	0.369046	0.487036	35.0329	62.3714	32.8223	34.7301	63.93	57.0499
131543	0.224815	0.388175	0.497082	38.0706	60.2546	38.1177	39.1135	61.1876	53.982
131542	0.257567	0.383652	0.46771	33.5995	62.3059	32.4294	31.5517	62.071	63.3413
131541	0.276704	0.398014	0.478888	35.4741	60.734	34.7714	35.7827	59.2254	61.1664
131540	0.323071	0.389975	0.434578	31.6218	57.37	29.8801	31.5453	54.2834	57.8328
131539	0.355826	0.419453	0.46187	37.4703	53.2671	38.0839	38.3131	56.1778	61.8815
131538	0.392086	0.439702	0.471447	39.4507	56.0134	39.55	38.0447	53.3371	55.966
131537	0.327142	0.407894	0.461729	38.0014	53.5633	38.5263	38.5897	54.6281	52.6012
131536	0.298053	0.411325	0.48684	43.1758	57.262	41.0749	38.1147	56.4607	58.858
131535	0.268964	0.371259	0.439456	29.8517	57.0659	30.0542	30.0988	58.7869	53.0808
131534	0.239876	0.405818	0.516446	36.377	66.864	35.3465	36.9631	66.6989	59.3197
131533	0.210787	0.385396	0.501803	37.2786	62.4875	37.5742	38.5153	63.0251	57.5705
131532	0.207039	0.381207	0.497319	35.8172	63.9092	36.6405	34.3922	63.1889	67.5154
131531	0.20717	0.338444	0.42596	28.2884	55.74	28.8279	31.3301	53.8672	60.8494
131530	0.133239	0.334462	0.468611	38.5425	56.8012	37.4671	34.0561	59.1479	66.3644
131529	0.113135	0.332509	0.478758	35.6282	60.6457	34.1942	34.2346	60.9919	56.8899
131528	0.0518853	0.286398	0.44274	34.5668	54.5415	35.4047	35.0397	53.028	56.8294
131527	0.0227975	0.279479	0.4506	36.664	53.5732	37.3316	36.132	52.3579	62.9766
131526	0.00575516	0.262608	0.433843	33.5444	54.5262	34.3623	32.1093	53.8446	52.3272
131525	0.0893552	0.311109	0.458945	32.3833	59.814	32.392	31.6268	60.2526	55.7465
131524	0.074893	0.291585	0.436046	33.0693	55.0182	32.2074	32.0994	55.7316	51.7403
131523	0.0421355	0.272974	0.426867	33.3114	53.2418	31.6093	33.2903	51.793	58.7737
131522	0.00937779	0.283084	0.465556	30.3499	63.5427	29.5401	30.5563	62.2924	52.9178
131521	0	0.283012	0.471686	39.5625	58.5401	40.5517	35.1538	55.6916	52.8457
131520	0	0.28982	0.483034	35.6123	58.7715	36.6491	39.7858	59.1355	62.8345
131519	0	0.298944	0.498241	41.2743	57.6675	41.6831	42.3572	56.983	54.9481
131518	0	0.274062	0.45677	37.6453	56.8632	38.0902	32.6215	55.1332	57.1695
131510	0.582313	0.531495	0.497616	36.4669	64.1451	36.7898	33.1251	65.3991	59.248
131507	0.660516	0.54866	0.47409	35.0944	60.0908	34.9734	32.7115	60.9228	56.4426
131501	0.327916	0.372668	0.402503	21.8704	58.9057	22.3502	20.9327	58.811	64.0636
131500	0.296078	0.347841	0.38235	18.9655	59.8503	19.3746	18.6182	56.4926	62.729
131488	0.987463	0.69795	0.504941	33.4656	67.2558	33.5886	35.4932	67.2185	59.3424
131470	0.904363	0.669391	0.512743	44.0252	58.2596	42.8109	44.5503	58.4126	55.0914
131469	0.948756	0.675831	0.493881	43.2145	55.1752	43.463	44.1576	53.816	63.4106
131468	0.919445	0.648539	0.467936	39.2073	55.3305	39.0826	36.6625	56.2049	59.7815
131467	0.890134	0.658755	0.504503	44.0946	57.5076	42.9189	45.3872	55.786	57.0958
131466	0.896097	0.662005	0.505943	46.9597	55.1096	46.5301	49.1461	51.6546	55.3773
131465	0.925408	0.65357	0.472344	43.1419	53.2927	42.637	40.061	51.9354	55.9746
131464	0.954719	0.664767	0.471466	42.0541	53.7126	41.3209	38.1223	56.1851	52.7945
131463	0.984437	0.696083	0.503846	45.3085	57.4153	45.2612	42.8946	57.7808	54.6379
131462	0.922564	0.652401	0.472291	35.107	58.0675	35.6423	36.6923	60.0559	52.329
131461	0.925089	0.675149	0.508523	40.21	62.0933	39.6652	39.5107	61.1607	53.0174
131460	0.875477	0.634757	0.474277	32.6366	60.2802	32.611	34.122	61.4892	55.7436
131459	0.901121	0.668537	0.513481	42.7544	60.2051	42.5017	42.0537	62.2767	63.5304
131458	0.88595	0.612693	0.430521	33.3385	51.6331	33.7609	33.5324	53.9476	63.8803
131457	0.915262	0.650816	0.474519	40.1998	53.6434	38.6488	42.5275	53.4063	56.8767
131456	0.944574	0.651682	0.456421	37.3691	53.895	37.7682	35.7962	54.6545	51.5492
131455	0.973886	0.660896	0.452236	37.8845	53.5574	37.4734	38.1738	52.7598	55.9279
131454	0.996802	0.671321	0.454333	39.0487	52.822	38.3527	39.516	48.8498	55.81
131453	0.96994	0.673626	0.476083	40.9603	54.9658	40.5097	39.4169	56.0357	50.0723
131447	0.815117	0.587534	0.435812	35.9939	51.2303	36.8467	35.9354	49.8356	55.622
131446	0.844613	0.585257	0.412352	25.4253	56.3735	24.1759	27.1236	57.4043	53.8133
131445	0.87411	0.599295	0.416085	26.7062	55.132	26.9238	28.5395	54.1188	52.5773
131444	0.903606	0.63982	0.463963	33.9519	58.0886	32.6771	35.0259	59.9309	55.2985
131443	0.933105	0.665201	0.486598	33.3273	64.2705	33.0563	32.6552	65.5245	59.1423
131442	0.962601	0.648805	0.439608	31.8876	55.9907	30.9948	30.987	57.5982	57.3918
131441	0.992098	0.664961	0.446871	33.8099	56.5479	33.765	33.4342	55.3497	62.4588
131440	0.97849	0.672068	0.467786	33.5983	59.7348	34.2059	35.3114	57.0088	56.5827
131439	0.949082	0.656388	0.461259	31.0889	59.5813	31.446	32.4856	60.0659	55.0326
131438	0.919674	0.641722	0.45642	32.4717	59.7528	32.3902	30.453	58.5561	61.1137
131437	0.831235	0.602693	0.450332	32.2462	56.9118	33.7154	31.7363	57.7655	62.4929
131436	0.833768	0.620171	0.477773	42.2355	54.1812	41.8943	40.1295	55.1169	62.6127
131435	0.833001	0.667229	0.556714	52.2662	58.284	52.5723	54.3643	58.0681	58.8175
131434	0.821432	0.606102	0.462549	41.1469	53.2177	42.9209	37.3782	52.6358	53.7761
131433	0.850742	0.613648	0.455586	35.9762	55.274	37.3767	33.6348	56.788	56.9743
131432	0.766694	0.618599	0.519869	38.5542	63.2398	41.0583	39.8366	65.9621	51.8682
131431	0.737193	0.586251	0.485624	35.2787	59.6016	37.7046	37.4141	61.4169	55.3339
131430	0.707691	0.551823	0.447911	29.8768	58.8228	29.0449	31.667	57.753	61.7316
131429	0.67819	0.544721	0.455741	33.0122	58.0168	33.2131	34.7774	59.3103	58.2157
131428	0.648695	0.523141	0.439439	31.1804	58.5308	29.9995	28.2541	58.885	62.148
131427	0.619248	0.5351	0.479001	36.996	60.9526	35.3157	34.8634	58.3929	51.312
131426	0.589798	0.523441	0.479202	38.3833	60.6305	37.5923	33.395	61.3074	57.7923
131425	0.560351	0.549387	0.542078	47.0516	61.2419	47.2996	46.913	62.2509	63.1822
131424	0.530904	0.528474	0.526855	46.1737	58.2755	46.4541	48.1176	59.074	57.0673
131423	0.501456	0.524121	0.539231	45.1351	61.1524	45.2459	48.574	60.7574	59.8087
131422	0.472009	0.513765	0.541602	45.8618	58.8143	47.8464	50.0732	60.1124	56.0069
131421	0.442562	0.511741	0.557861	50.8565	60.5713	51.3429	49.6947	62.4585	60.9718
131420	0.450555	0.505417	0.541991	47.5259	61.3921	44.3068	48.437	59.9968	60.9346
131419	0.480003	0.523027	0.551709	48.4007	61.4088	50.161	45.9789	62.0056	59.6934
131418	0.50945	0.523447	0.532778	48.0276	58.6482	47.8485	47.1767	56.9035	64.1351
131417	0.538884	0.542146	0.54432	50.1097	59.7609	48.535	52.8915	56.3726	66.2909
131416	0.568309	0.565193	0.563115	51.396	60.8249	50.7692	51.1227	62.9428	63.9323
131415	0.597735	0.567826	0.547888	48.9543	60.4204	50.3226	45.484	61.6313	56.9122
131414	0.62716	0.571403	0.534232	45.524	61.065	46.8394	47.1296	60.4365	60.2229
131413	0.656585	0.585702	0.538447	45.6557	61.7575	46.6387	47.0326	61.1693	65.636
131412	0.697272	0.593249	0.5239	44.4812	59.976	44.136	44.5455	58.7912	57.6218
131411	0.726696	0.609434	0.531259	45.4239	60.8964	46.8926	45.4039	61.0072	59.3979
131410	0.756121	0.617746	0.525496	46.5422	59.4829	48.4305	42.0215	61.2356	64.3165
131409	0.785545	0.63825	0.540054	47.0795	59.9576	46.8797	46.9133	63.8224	58.1796
131408	0.81497	0.637299	0.518851	43.2988	59.2187	40.9374	45.8629	60.2373	59.8177
131356	0.0183904	0.292251	0.474824	38.0923	55.1398	38.4292	41.3793	54.6252	57.8116
131355	0	0.269245	0.448742	29.6399	61.1842	27.8135	29.8517	59.7956	60.5771
131354	0	0.300555	0.500925	36.9008	63.6129	38.129	35.1407	63.8063	56.1101
131081	0.89378	0.629107	0.452659	35.9022	54.029	35.8498	36.0303	54.9117	60.7929
131080	0.862931	0.634721	0.482581	39.6727	58.033	37.7373	40.1406	57.2307	64.1408
131079	0.893213	0.664632	0.512244	40.3874	61.3196	41.5226	41.7118	61.3167	55.0254
131078	0.924062	0.673994	0.507282	41.2353	60.5609	38.775	41.0828	59.7964	55.4233
131077	0.953757	0.653476	0.453288	32.6295	56.1576	33.6922	32.3884	58.1025	60.0207
131076	0.984151	0.710029	0.527281	40.8989	62.1682	39.8662	45.1945	63.1328	64.4625
131075	0.985454	0.704371	0.516982	45.0018	56.4832	45.5941	47.6463	56.5998	60.6292
131074	0.95506	0.700669	0.531075	45.8611	57.7678	45.4667	51.3603	58.617	62.994
131073	0.924666	0.681345	0.519131	43.9857	57.956	44.9942	48.6485	55.0671	58.3075
131072	0.908105	0.640279	0.461728	38.1328	54.8138	36.8671	38.2177	54.0992	55.8432
131071	0.938238	0.690807	0.525853	48.364	54.6993	50.0048	49.8296	56.417	59.9864
131070	0.968371	0.703025	0.526128	45.2924	58.7954	43.9455	49.208	59.1683	54.9238
131069	0.998505	0.67764	0.46373	33.9638	57.5255	33.2242	36.9347	58.0328	55.6744
131068	0.971362	0.659367	0.45137	33.3799	55.6851	35.1632	33.595	56.2304	55.9699
131067	0.942458	0.63228	0.425495	29.8263	54.1986	28.752	31.769	54.5713	56.4762
131066	0.912435	0.63938	0.457344	35.6121	57.4347	33.692	32.1981	58.4489	57.4269
131065	0.882539	0.656011	0.504993	41.2405	58.0356	42.5701	45.4104	56.2807	55.578
131064	0.852693	0.612275	0.451996	36.1167	54.2906	36.7224	36.9409	52.0492	58.9314
131063	0.822847	0.604299	0.458601	36.3182	55.5134	37.616	37.3219	52.7187	57.7387
131062	0.793002	0.586138	0.448229	35.1022	54.2708	34.614	35.1993	56.2656	55.7636
131061	0.749116	0.599014	0.498946	39.7339	57.8955	42.0512	43.434	54.6746	56.0895
131060	0.771725	0.586483	0.462989	34.2127	60.5585	34.3271	33.4394	57.1408	52.1351
131028	0.04195	0.332113	0.525556	43.1383	62.515	43.9353	41.4021	63.0183	62.4104
131027	0.0463477	0.295516	0.461628	34.7318	60.0742	33.7897	30.0163	60.051	58.2883
131026	0.0586167	0.279768	0.427202	27.3514	57.3177	26.1641	29.8443	57.4411	61.9427
131025	0.0719484	0.303502	0.45787	33.0188	57.4688	32.0492	35.6666	58.0662	60.9207
131024	0.0852803	0.269164	0.391754	24.5194	53.8215	23.8773	25.7081	52.3177	56.4757
131023	0.0986123	0.312007	0.45427	35.4825	54.9675	38.0412	34.632	56.2797	56.5412
131022	0.111944	0.296315	0.419229	30.9414	54.9647	31.7334	28.3857	52.9911	54.8698
131021	0.27852	0.359453	0.413408	27.3164	56.5872	27.4951	26.0148	54.8777	52.6506
131020	0.278041	0.395862	0.474409	38.2066	55.6061	39.469	39.1536	55.669	53.8113
131019	0.277561	0.386645	0.459368	35.8233	55.2466	36.8689	35.572	56.6961	56.8821
131018	0.277081	0.387798	0.461609	39.4984	52.7863	40.619	35.9473	54.9978	56.5647
131017	0.116628	0.404138	0.595812	52.8338	64.7427	51.8795	58.9282	65.8375	55.4258
131016	0.145716	0.406309	0.580037	50.7542	67.3229	48.3928	50.8827	66.2733	55.7452
131015	0.14614	0.418034	0.599297	50.7542	67.3229	50.9743	55.3127	64.363	56.6777
131014	0.117052	0.401338	0.590861	52.8338	64.7427	51.7677	50.7022	66.3787	62.2945
131013	0	0.252174	0.420291	29.8652	54.7374	28.4681	28.3421	58.1856	70.4279
131012	0	0.296851	0.494752	35.2642	63.6968	34.7013	36.3193	63.1113	71.3781
131011	0	0.292578	0.487631	35.7211	60.7447	35.8806	36.3328	60.5282	51.0222
131010	0	0.28161	0.469351	34.2444	61.4223	31.683	33.4977	60.1537	63.0216
131009	0	0.299409	0.499015	39.8328	61.3759	40.882	38.9277	58.9037	64.7108
131008	0	0.303176	0.505293	37.4054	63.2214	37.2825	38.1013	63.5384	60.6854
131007	0	0.325238	0.542063	39.4896	66.9767	39.6909	42.3919	69.0769	59.9812
131006	0	0.30326	0.505434	36.8164	65.4371	35.7955	34.022	67.6886	63.1909
131005	0	0.294253	0.490422	36.5572	62.7962	36.2115	33.5215	63.5123	64.9504
131004	0.00401516	0.307539	0.509889	37.5703	63.896	39.0393	37.2581	64.348	63.6178
131003	0.0330915	0.317428	0.506985	39.6033	61.3464	39.67	41.0282	62.3384	63.1266
131002	0.0595527	0.319388	0.492611	38.1038	61.2226	37.2648	36.9715	61.4622	64.1263
131001	0.395235	0.47779	0.532827	41.4103	63.0118	42.9869	41.2723	66.3668	57.937
131000	0.340439	0.437571	0.502325	44.975	55.2077	44.8755	43.993	57.2417	60.8116
130999	0.311353	0.411513	0.478287	43.6567	53.2796	44.0352	39.6644	55.09	64.9988
130998	0.282267	0.409445	0.49423	45.7819	54.3361	48.6853	44.4702	51.5078	55.1552
130997	0.253181	0.392236	0.484939	42.6902	56.9402	42.579	40.1631	53.5122	52.6769
130996	0.239756	0.37927	0.472279	40.5183	53.7679	41.5006	42.1411	51.5975	52.5565
130995	0.268842	0.413846	0.510515	45.0213	56.1472	47.0986	45.8013	55.9699	57.0674
130994	0.297928	0.406261	0.478483	43.6618	54.4133	43.2485	40.6316	55.2376	53.4267
130993	0.0106511	0.301796	0.495893	42.2555	58.1583	43.3747	40.9439	56.479	56.1088
130992	0.0105694	0.294329	0.483502	39.3881	55.6125	39.1967	40.8997	58.1395	49.0675
130991	0.0104876	0.31195	0.512925	38.2118	64.5488	39.8164	38.0661	65.2627	56.9408
130990	0.0104059	0.333223	0.548435	43.309	65.0863	46.141	46.8174	62.7679	55.5659
130989	0.0103243	0.293709	0.482632	37.3391	59.3465	37.5656	39.3474	56.8481	60.2001
130988	0.0102429	0.314391	0.517156	42.8764	62.0682	41.3724	42.1413	62.3792	63.1626
130987	0.0101615	0.309987	0.50987	40.9949	61.1024	40.2014	40.2032	62.0352	58.1867
130986	0.416786	0.439874	0.455267	35.1407	56.9812	33.8866	32.8587	58.699	57.9733
130985	0.416741	0.463304	0.494346	44.5547	53.807	42.7843	46.8817	53.0312	61.7903
130984	0.416696	0.462458	0.492966	41.6632	57.0378	44.4363	41.3063	55.4582	55.7891
130983	0.416651	0.456545	0.483141	43.4954	52.6454	42.1258	46.3198	52.516	54.7346
130982	0.416607	0.448763	0.4702	36.436	56.7029	35.4646	38.8476	57.0354	56.3908
130981	0.416562	0.471519	0.508157	44.5921	55.6854	44.4197	46.3009	55.5758	50.3347
130970	0.0271272	0.258722	0.413119	22.3387	58.3094	23.1341	22.0535	60.4882	55.9714
130969	0.0589623	0.283921	0.433893	29.456	57.2974	28.4958	30.9088	56.6948	58.661
130968	0.121854	0.296785	0.413405	23.1892	59.3286	23.3459	23.463	59.4198	63.3505
130967	0.153701	0.324232	0.43792	26.924	59.1539	26.3229	28.4977	60.6146	56.4371
130957	0.404885	0.448658	0.477839	36.1356	59.8763	33.564	35.0247	61.8756	59.0428
130954	0.323266	0.408586	0.465466	37.9905	55.6737	35.9436	37.8573	55.7212	60.7304
130951	0.0512438	0.249857	0.382266	19.8008	57.9499	18.6103	18.3236	57.663	60.2923
130950	0.0168437	0.261663	0.424875	21.3966	62.9023	20.3872	22.4454	64.2691	56.1266
130949	0	0.25154	0.419233	28.3105	57.9405	28.6433	27.8564	54.9425	57.5146
130849	0	0.314237	0.523729	38.6854	66.69	37.6747	38.4686	66.9749	62.4415
130839	0.492968	0.495819	0.49772	39.9088	58.6877	39.6426	42.6583	59.4482	52.5508
130838	0.463881	0.45137	0.443029	34.5178	54.9087	35.5787	31.3348	54.1511	65.0302
130837	0.434795	0.426209	0.420485	33.1987	52.3097	33.5027	30.9769	50.3648	55.4293
130836	0.405708	0.444456	0.470288	38.5548	53.8649	38.4385	38.4915	56.6302	58.6861
130835	0.376621	0.419042	0.447322	37.1539	52.8492	37.0875	36.775	51.9625	54.2415
130834	0.347535	0.42283	0.473028	38.7095	54.2795	39.4573	41.5067	54.5018	56.8569
130833	0.0311659	0.289015	0.460915	32.4411	59.9013	32.6947	34.1822	56.876	52.9765
130832	0.0493504	0.301247	0.469178	33.1337	59.5194	32.7401	34.6463	61.2627	53.8027
130831	0.0966774	0.301644	0.438289	30.4587	56.9308	30.4462	30.7574	56.7112	60.4212
130830	0.129433	0.332925	0.468587	31.4124	61.2457	32.0658	33.0328	59.3329	58.7538
130829	0.162189	0.349545	0.47445	31.2712	63.7785	30.0823	31.3782	62.4102	57.9835
130828	0	0.315512	0.525854	41.9868	64.8955	41.0502	41.5814	64.03	65.3368
130827	0	0.293486	0.489143	45.0133	55.1104	43.7177	42.1658	54.0237	67.2325
130725	0.249227	0.342748	0.405095	23.3867	57.809	22.9034	22.7502	59.141	60.4875
130724	0.217387	0.328266	0.402186	23.7965	57.0345	24.69	22.6814	55.4194	54.8706
130706	0.00782776	0.294437	0.48551	39.6722	55.035	41.5049	40.8432	56.9549	56.5775
130705	0	0.286727	0.477878	41.9704	55.5525	40.7232	38.663	56.671	59.7429
130704	0	0.283717	0.472862	38.1131	57.1177	38.1376	35.7973	58.6264	57.4928
130703	0	0.31362	0.522701	39.8338	63.8729	39.5498	42.5441	65.7486	53.7184
130702	0	0.324598	0.540996	45.3796	64.4166	44.8514	43.8841	62.0042	56.5615
130701	0	0.351407	0.585678	47.0443	68.7721	46.1685	50.5322	67.6768	57.9386
130700	0	0.329226	0.548709	46.1497	60.8668	46.3136	49.7789	62.1003	65.7877
130699	0	0.289596	0.482661	42.5173	55.2396	42.7499	41.8763	54.6403	70.1528
130698	0	0.313027	0.521712	43.3156	59.9282	42.2818	44.6633	62.1167	62.7076
130697	0	0.327452	0.545753	45.8782	59.4039	48.8874	47.5808	62.2497	51.5679
130696	0	0.310395	0.517325	44.4495	61.1323	45.472	41.3583	60.6394	59.2256
130695	0	0.336604	0.561007	46.5391	62.7003	47.5332	52.0803	63.695	64.2844
130694	0	0.336993	0.561654	47.9966	66.8724	46.1559	46.9239	66.9657	57.7289
130693	0	0.300831	0.501385	43.8214	57.8936	42.5464	39.9702	60.7175	60.1767
130692	0	0.313366	0.522276	43.5184	63.1767	42.9017	42.8877	61.0753	59.4379
130691	0	0.290813	0.484689	39.8682	58.15	38.789	37.9177	58.9834	56.5962
130690	0	0.313004	0.521673	42.6256	62.3233	41.8563	43.2325	61.1453	58.6822
130689	0	0.317304	0.528839	43.4612	62.1157	42.5996	46.5836	59.8302	57.5764
130688	0	0.317404	0.529006	47.3758	57.8757	48.9828	48.307	57.3868	61.2441
130687	0	0.300148	0.500246	43.7188	58.2619	43.6765	41.2461	57.5788	61.128
130686	0.0119356	0.30042	0.492744	41.79	55.7325	40.8024	42.6792	55.3258	56.8639
130685	0.0410275	0.30921	0.487999	44.3997	54.1763	43.895	42.753	54.1569	56.2161
130684	0	0.323298	0.538831	44.7882	64.5898	44.9303	44.8828	60.5802	60.9354
130683	0	0.296664	0.494439	38.9578	58.7158	41.1563	40.674	58.6398	54.2075
130682	0	0.303603	0.506005	38.5652	60.0333	39.3364	41.4369	61.1289	64.0997
130681	0	0.294401	0.490669	39.5922	57.8675	38.2925	39.6209	61.443	57.3509
130680	0	0.286034	0.476723	37.3819	60.1802	36.5663	35.3431	60.0169	62.5178
130679	0	0.27243	0.454049	36.9002	55.4252	36.772	33.5847	56.7622	55.9651
130678	0	0.271199	0.451998	35.3706	53.2049	37.4288	36.378	54.4554	55.7397
130519	0.967153	0.694613	0.512919	39.0233	64.49	39.7608	35.0521	65.0455	53.6546
130518	0.936301	0.632104	0.429305	38.1748	51.0811	37.4474	34.3225	48.5031	54.2182
130517	0.904691	0.663339	0.502437	42.4899	55.2911	43.7251	48.3093	55.9707	67.5532
130516	0.875011	0.64963	0.499376	40.4371	58.1379	39.3407	38.6066	61.012	49.9843
130515	0.843686	0.641629	0.506924	42.8528	55.4262	44.5709	45.8281	57.6949	51.0627
130514	0.811555	0.583985	0.432271	38.1867	47.4848	41.6116	37.1104	45.8517	65.1115
130513	0.779216	0.591549	0.466439	38.9567	54.2468	37.1319	39.4315	53.04	56.403
130512	0.745643	0.557436	0.431964	35.851	50.4977	35.6148	36.3338	50.4329	52.2181
130511	0.710764	0.547588	0.438804	38.6256	50.6912	37.4556	37.5778	50.7505	58.6316
130510	0.679409	0.542114	0.450584	33.7772	57.001	33.0148	34.0089	55.9603	49.9952
130509	0.647233	0.528565	0.449453	35.7467	52.1539	34.9854	37.4563	55.0681	47.1665
130508	0.616725	0.527844	0.46859	44.1019	50.4435	43.4971	44.6266	49.4322	56.3398
130507	0.587487	0.502612	0.446029	35.1804	54.8222	34.2825	34.7982	53.4385	53.1436
130506	0.557643	0.492473	0.449026	34.385	54.8787	34.6616	35.0426	54.209	47.9246
130505	0.527866	0.464068	0.421537	30.5735	54.4332	30.016	31.1903	52.8033	55.9074
130504	0.498089	0.536872	0.562727	45.4606	66.3976	44.2389	46.1595	66.8152	56.867
130503	0.514914	0.469147	0.438635	34.7959	55.6091	34.4531	32.818	53.2907	53.4905
130502	0.544691	0.483839	0.443271	37.7745	50.794	36.1993	37.3686	51.5538	69.0839
130501	0.574468	0.508157	0.46395	38.3645	52.5203	39.9757	42.099	52.3771	52.3152
130500	0.604245	0.514574	0.454794	39.1656	51.6357	39.095	42.2373	50.8689	53.0801
130499	0.634022	0.553507	0.499831	43.5496	55.8445	42.0104	45.0878	56.4236	50.5793
130498	0.663799	0.544839	0.465533	42.874	52.601	43.7273	39.9804	50.4567	46.3834
130497	0.693576	0.574671	0.495401	41.0588	56.7554	38.5616	45.5277	57.1843	56.0099
130496	0.723353	0.58678	0.495731	43.0365	56.8772	41.1553	42.714	56.4708	51.0017
130495	0.75313	0.579615	0.463939	38.4842	55.4116	37.4073	39.5747	52.6189	54.8011
130494	0.782907	0.606132	0.488282	43.711	54.4318	43.3338	41.619	55.3924	57.4805
130493	0.812684	0.59338	0.447177	36.6287	53.6172	36.966	35.8712	51.7827	54.3457
130492	0.893541	0.684863	0.545744	47.9128	59.5143	48.1265	50.4571	60.2704	55.874
130491	0.866882	0.649598	0.504741	41.4136	59.2118	40.648	41.1797	59.6402	54.6213
130490	0.83772	0.61786	0.471286	38.445	56.5654	37.0198	37.998	58.3328	59.9292
130489	0.808558	0.607411	0.473314	40.1462	54.2708	38.2404	40.6961	56.5883	61.7024
130488	0.779395	0.624678	0.521533	42.3444	60.9708	41.1435	44.3936	61.7667	52.5198
130487	0.493045	0.459587	0.437281	27.7048	61.3189	27.4914	25.969	60.4734	52.3486
130486	0.461263	0.455721	0.452027	25.9488	61.8883	26.321	28.7979	64.6517	61.0146
130485	0.42948	0.429376	0.429306	27.1986	57.8852	27.3059	26.4976	60.4802	59.8315
130469	0.377552	0.440412	0.482319	39.894	55.2317	39.6174	43.1999	53.4836	61.5222
130448	0.0762528	0.333807	0.505509	41.1286	59.6387	42.9102	38.9787	60.338	58.1737
130447	0.0499528	0.330249	0.517114	50.8489	50.6793	51.6405	50.9094	51.6745	57.5686
130446	0.0207069	0.325985	0.529504	51.033	54.5843	51.8471	50.1047	57.228	62.6153
130445	0	0.325213	0.542022	50.3844	59.8697	49.3691	47.7835	58.5963	56.8232
130444	0	0.303846	0.50641	48.7305	50.5765	50.1889	50.8826	51.2131	51.8136
130443	0	0.306652	0.511086	49.689	51.3396	50.4606	50.3017	51.7839	61.1937
130442	0	0.297373	0.495622	43.4324	54.5335	44.6441	42.4174	57.6785	51.6107
130441	0	0.302235	0.503724	47.7509	53.8436	46.7778	45.5094	53.9055	53.7048
130440	0	0.323894	0.539823	48.8859	58.7991	48.8955	50.3779	57.3205	54.7562
130439	0	0.308495	0.514159	47.0435	54.6158	45.6836	48.4029	55.5732	56.5349
130438	0	0.33086	0.551433	49.3744	59.9973	49.4379	49.206	60.8488	59.4095
130437	0	0.335425	0.559042	45.1979	64.699	46.3599	47.2954	64.3239	57.2048
130436	0.56829	0.553074	0.54293	44.9176	63.5268	43.5146	47.5694	62.0705	63.1942
130429	0.151882	0.379731	0.53163	46.7937	62.1782	46.112	41.8773	62.6346	68.0195
130402	0.928985	0.660518	0.481539	38.9991	58.8549	38.0575	38.7116	58.0434	62.6222
130401	0.896989	0.676218	0.529037	46.3322	59.4538	45.4069	46.5491	60.7217	61.3493
130400	0.864978	0.683299	0.56218	49.1378	60.8033	49.5386	52.9779	60.4788	54.8783
130399	0.832933	0.658006	0.541388	50.6385	59.0761	49.2667	49.7308	56.6353	57.8705
130398	0.800736	0.64883	0.54756	51.2971	58.8259	53.788	47.8331	59.1236	63.7252
130397	0.768647	0.634455	0.544994	49.7421	59.6042	51.2807	50.4321	58.7102	61.1001
130396	0.736534	0.612016	0.529005	44.0036	59.7514	42.9725	46.2221	61.8529	60.099
130395	0.704059	0.599735	0.530186	43.7332	62.8573	43.5295	42.4404	61.8999	55.6218
130394	0.671856	0.597047	0.547175	50.9989	58.634	50.05	53.5626	56.0714	61.7786
130393	0.639653	0.607779	0.58653	53.3718	63.2939	51.8482	55.3204	61.4084	65.5433
130392	0.60722	0.574341	0.552422	51.0112	58.3744	51.7711	52.4435	57.2657	57.7834
130391	0.574861	0.54576	0.526359	48.5872	57.4347	50.0667	47.9985	54.7447	67.6801
130390	0.542503	0.535356	0.530592	48.02	57.8893	47.4434	49.1942	55.2568	61.365
130389	0.510051	0.521505	0.52914	48.6909	57.1788	48.0831	49.8248	57.2841	58.317
130388	0.477627	0.516463	0.542355	49.583	57.5175	48.7674	51.0392	57.8494	62.1289
130387	0.503683	0.511545	0.516786	40.1565	62.6918	40.2106	40.3503	63.3025	54.8371
130386	0.565269	0.546033	0.533209	46.8445	57.3981	46.5259	48.7959	59.5915	61.2887
130385	0.597826	0.547084	0.513256	46.0418	58.8955	45.2113	44.9041	56.4612	63.4493
130384	0.630383	0.582087	0.549889	49.7415	58.8617	51.0072	52.2286	58.4066	60.6063
130383	0.662941	0.580983	0.526344	49.8462	58.2967	48.3875	46.9805	56.1067	56.4235
130382	0.695498	0.603499	0.542166	49.5974	57.6696	49.3554	50.2831	60.15	58.5283
130381	0.728055	0.620348	0.548544	50.6252	58.253	51.2921	51.3114	58.8066	57.659
130380	0.760612	0.653635	0.582317	49.6518	64.6055	49.5735	52.328	65.4945	57.1884
130379	0.793172	0.63219	0.524868	47.1775	60.7534	48.1206	43.3032	58.9789	58.5829
130378	0.825733	0.680046	0.582921	48.4144	65.8449	49.7306	49.3799	67.08	67.2847
130377	0.858294	0.675664	0.55391	48.7609	60.9194	49.0302	53.449	58.0175	57.7867
130376	0.890855	0.664603	0.513768	45.6566	58.0085	44.8021	44.5726	57.5843	70.6117
130375	0.923419	0.70656	0.561988	49.3561	60.6289	48.3619	53.2301	61.7959	60.1076
130374	0.955985	0.688027	0.509389	43.9597	58.8006	43.7337	44.0792	55.3527	58.2907
130373	0.989832	0.732528	0.560991	49.2602	60.6315	50.2538	51.1682	60.8746	62.1641
130372	0.977559	0.711071	0.533412	49.6053	59.1664	49.0266	49.1984	57.7483	61.324
130371	0.94482	0.693763	0.526391	45.9613	59.1192	48.3141	45.3207	57.3092	65.4177
130370	0.912081	0.67754	0.521179	45.6763	58.6107	47.5942	44.4014	57.7227	53.4415
130369	0.879342	0.676433	0.541161	48.4366	60.2094	46.8861	49.3371	59.4076	61.7999
130368	0.846602	0.699777	0.601893	56.6823	62.6713	57.8782	56.858	64.4862	60.4411
130367	0.813863	0.649822	0.540462	41.5845	68.6473	39.6868	41.7557	66.8561	59.8182
130366	0.932309	0.70923	0.560511	49.1175	65.525	47.639	45.5359	64.489	61.933
130365	0.900321	0.705563	0.575725	57.2543	60.2374	55.08	53.7843	59.3629	63.9513
130364	0.849108	0.667245	0.546004	45.9682	64.6086	45.7667	45.1418	62.3774	66.0675
130363	0.817062	0.678507	0.586137	56.2805	60.1849	59.458	54.1724	64.0546	62.1891
130362	0.785016	0.655578	0.569286	55.7076	59.7875	54.311	55.8861	59.6769	64.5588
130361	0.75297	0.655766	0.590964	55.692	60.9255	56.2579	59.7633	61.6935	56.76
130360	0.721325	0.624847	0.560528	49.0883	62.426	48.8982	51.6419	60.609	53.4677
130359	0.689124	0.626715	0.585109	50.7062	65.7523	50.9363	53.0429	64.1828	56.2385
130358	0.656924	0.598751	0.559969	48.4228	64.03	47.8969	48.423	65.2823	62.918
130357	0.624724	0.598459	0.580948	53.3718	63.2939	58.0676	50.9236	61.905	65.5207
130356	0.592718	0.581279	0.573652	55.2467	59.7914	55.2287	54.1479	58.449	60.0188
130355	0.56036	0.571586	0.57907	55.4405	59.9098	57.01	58.4154	57.429	62.7687
130354	0.528003	0.52931	0.530181	41.6388	65.2354	41.0565	41.7133	65.4742	63.7119
130353	0.495962	0.559809	0.602374	58.5552	60.7528	61.7975	59.5842	59.8117	57.3984
130352	0.463746	0.530584	0.575143	55.3533	59.3168	57.5871	55.2057	59.0539	61.2555
130351	0.478073	0.505339	0.523516	44.6696	60.8367	45.1583	42.0731	61.2816	61.033
130350	0.51289	0.535896	0.551233	47.8173	59.8704	48.8671	51.9812	61.1332	58.6538
130349	0.480332	0.520106	0.546622	42.7261	66.5933	41.435	42.5835	67.6651	61.6902
130348	0.447774	0.552825	0.622858	61.4107	59.7269	61.5355	68.3045	59.3809	58.1547
130347	0.415216	0.495951	0.549774	43.0024	67.2449	44.9766	40.4217	68.3948	66.7677
130346	0.382659	0.497352	0.573815	45.3136	67.1598	44.451	45.2259	70.139	60.1677
130345	0.350101	0.501469	0.602381	60.6046	60.3293	60.5005	59.0061	61.2865	66.9727
130344	0.317543	0.49172	0.607838	59.7079	60.2308	62.7086	61.9643	59.6224	74.1626
130343	0.340424	0.463678	0.545848	44.0705	66.3355	44.1898	41.8768	67.1596	60.2788
130342	0.372986	0.506624	0.595716	59.1274	62.1646	58.1441	54.9822	63.0231	59.4504
130341	0.405547	0.488532	0.543856	42.6878	66.841	42.3485	41.0399	68.1747	63.8101
130340	0.438108	0.48632	0.518461	46.9134	55.9797	46.3463	49.4625	56.7588	61.5412
130339	0.470674	0.494939	0.511116	45.429	57.2706	46.1097	43.6958	58.2095	65.0138
130338	0.503245	0.570458	0.615267	58.8702	61.8266	57.4336	64.4454	62.821	52.8952
130337	0.535551	0.573533	0.598854	59.2972	60.4628	58.7005	59.7977	60.3109	56.3228
130336	0.568208	0.58135	0.590112	60.3308	60.4043	60.189	56.6877	58.9425	59.8376
130335	0.600948	0.59236	0.586634	58.0112	59.6639	58.4352	57.6994	58.6703	60.4644
130334	0.633688	0.599145	0.576116	56.0859	60.8934	54.514	55.1824	59.6041	59.0849
130333	0.666428	0.614706	0.580225	53.9537	60.8551	54.5619	55.8303	60.9866	60.0535
130332	0.699169	0.616752	0.561808	54.4976	58.5716	54.0834	52.2102	57.8683	59.3077
130331	0.731909	0.600612	0.51308	39.6689	65.0252	38.2293	39.4756	60.5743	61.1695
130330	0.999615	0.736582	0.561227	48.6002	62.9096	49.4067	51.417	60.4426	62.78
130329	0.96942	0.730027	0.570432	52.4391	62.9851	50.9471	48.8213	64.3824	66.1797
130328	0.939225	0.715514	0.566373	51.7061	63.1495	50.9357	47.5584	66.0517	63.27
130327	0.90903	0.703931	0.567198	49.0095	64.2838	47.2771	48.7367	64.8321	64.784
130326	0.878835	0.698488	0.578257	52.6627	63.7866	53.332	52.5154	62.8344	60.9649
130325	0.867159	0.697627	0.584606	55.5366	62.7838	53.8584	53.0522	62.6735	67.1999
130324	0.897354	0.726019	0.611795	56.9314	64.4086	59.1773	57.2695	65.4042	61.0657
130323	0.927549	0.745369	0.623916	56.157	66.7753	59.7214	56.899	68.4414	64.7372
130322	0.957743	0.737197	0.590166	56.6057	64.8391	53.3789	54.8792	62.9413	63.2985
130321	0.987938	0.760018	0.608071	56.3314	64.2895	52.9035	57.3138	68.3756	65.4961
130320	0.981867	0.705958	0.522019	41.5623	62.5749	40.2047	43.2596	61.9507	60.7332
130319	0.883998	0.681686	0.546812	41.1204	67.4892	41.78	43.3903	66.584	63.7697
130318	0.853791	0.67297	0.552423	48.8426	62.4732	47.8605	49.3398	62.834	62.949
130317	0.823585	0.668686	0.565419	52.8597	62.7295	54.6311	48.3964	61.9694	66.3993
130316	0.793379	0.656782	0.565717	47.1704	63.9358	48.266	48.5579	65.1056	57.8255
130315	0.763173	0.658375	0.588509	51.7608	63.4722	51.7264	58.5261	61.1499	60.2238
130314	0.735727	0.645238	0.584913	55.5366	62.7838	56.0393	51.6998	62.7231	66.6701
130313	0.765933	0.649808	0.572391	52.9535	62.6356	51.348	50.913	63.5171	63.5992
130312	0.796139	0.681695	0.605399	56.9173	65.3018	54.7985	55.6453	64.0934	65.0538
130311	0.826345	0.689473	0.598225	56.2842	65.2948	56.2555	51.902	65.86	62.828
130310	0.856551	0.704194	0.602623	56.3314	64.2895	56.6478	57.3361	63.6019	68.3801
130309	0.886757	0.664376	0.516123	41.5623	62.5749	40.65	40.8575	62.7956	65.4932
130292	0.797327	0.648889	0.54993	43.8234	65.806	43.7464	46.0158	66.0932	62.197
130291	0.768253	0.627378	0.533461	44.2986	66.3377	42.0124	41.8192	63.8398	60.7008
130290	0.73918	0.604384	0.514521	40.0978	63.1853	40.4988	39.8189	64.1258	61.6489
130289	0.713404	0.575225	0.483106	32.0241	62.2136	33.0848	32.9064	65.3916	61.2403
130288	0.742477	0.616526	0.532558	39.7845	65.5745	39.0116	41.8981	66.8062	59.5051
130287	0.771551	0.640705	0.553474	43.9618	64.9953	44.2817	46.0888	66.2922	63.9783
130286	0.800624	0.652093	0.553072	42.441	66.1295	42.31	43.9023	67.7466	64.749
130285	0.829698	0.653593	0.536189	41.156	65.7091	42.1639	40.8882	67.4554	65.2923
130284	0.855397	0.676734	0.557626	41.4609	68.2171	43.3075	42.9918	68.1999	69.6585
130283	0.82264	0.662467	0.555685	43.1363	63.453	43.2677	47.8867	68.3448	63.2376
130282	0.790696	0.638622	0.537239	47.6463	59.3845	48.8767	47.2503	60.5845	70.8899
130281	0.823453	0.644672	0.525485	44.3893	60.0472	43.6883	44.8138	61.1887	64.3352
130280	0.85621	0.652413	0.516549	42.8353	58.7527	41.2572	45.8894	59.7852	58.2144
130279	0.888967	0.662543	0.511594	46.9331	56.433	48.2027	45.7107	54.6356	61.0574
130278	0.921724	0.680825	0.520226	46.2891	57.3948	49.5508	46.5616	55.8496	60.0287
130277	0.954481	0.688847	0.511758	41.2727	62.4933	41.9097	39.6143	63.8972	55.9428
130276	0.987238	0.728702	0.556344	46.7685	64.1752	45.6112	49.4844	62.5611	56.7175
130275	0.980005	0.683001	0.484998	42.9963	55.8643	41.3981	40.2855	57.259	55.8035
130274	0.947248	0.689616	0.517862	46.3729	58.833	44.8234	44.7952	59.0458	63.9756
130273	0.91449	0.694088	0.547153	50.9026	58.6323	51.7146	50.0907	59.2328	52.9439
130272	0.881733	0.651386	0.497822	44.9567	57.7232	44.8149	42.5026	55.2665	56.509
130271	0.848976	0.646177	0.510978	45.9636	57.4129	43.6772	45.421	55.6097	57.7214
130270	0.816219	0.635597	0.515182	45.5197	58.7253	47.4904	41.1131	58.9799	53.407
130269	0.783462	0.635544	0.536933	46.9562	57.7058	48.3216	49.0602	61.1316	59.9005
130268	0.750705	0.601606	0.502206	40.6521	60.5657	38.8924	42.319	59.7618	60.2335
130267	0.754425	0.620268	0.53083	42.9358	63.269	43.584	40.8844	64.5443	57.1688
130266	0.787182	0.614283	0.499018	40.1489	56.687	38.9027	43.4082	58.608	56.7629
130265	0.819939	0.655528	0.54592	47.8462	59.6613	49.1238	49.9253	60.6183	64.6809
130264	0.368875	0.455553	0.513338	46.0142	56.4808	45.4254	49.0801	54.4748	61.404
130263	0.401632	0.476308	0.526092	45.3665	60.2887	43.7177	46.0779	60.8197	59.0158
130262	0.43439	0.487596	0.523067	46.4715	60.0605	46.1846	44.5753	58.176	54.5737
130261	0.467147	0.496504	0.516075	42.6666	60.7208	41.3006	43.6639	59.7609	57.7377
130260	0.499905	0.516749	0.527979	44.0324	59.3588	45.8439	46.1094	59.8682	59.4068
130259	0.532662	0.546747	0.556136	47.8266	62.6508	47.9998	49.4842	62.5421	61.3343
130258	0.565417	0.537312	0.518575	46.3231	56.6294	46.7716	45.6215	58.2027	61.4529
130257	0.598158	0.544665	0.509004	42.045	59.0699	43.0292	44.0204	57.6697	62.2138
130256	0.630899	0.557638	0.508797	42.2288	59.2085	42.6532	42.1677	61.5971	58.3769
130255	0.663639	0.591985	0.544215	46.8353	61.6982	46.856	47.432	62.5651	58.8848
130254	0.69638	0.586202	0.512749	44.9298	57.326	44.9828	44.1805	56.7365	55.5579
130253	0.729121	0.602944	0.518825	43.8942	59.7557	44.0398	45.0273	57.7649	59.9897
130252	0.523573	0.502429	0.488333	42.3569	54.1178	43.5461	45.027	52.9343	61.769
130251	0.482622	0.49914	0.510153	50.9638	51.4881	50.0808	50.26	53.5036	61.262
130250	0.449867	0.483258	0.505519	49.769	51.0291	50.9898	48.8321	50.9613	53.9846
130249	0.417112	0.463204	0.493933	46.6473	51.2364	48.0857	46.5056	53.1743	48.4345
130248	0.370557	0.43463	0.477346	39.0905	57.0662	37.7369	36.9682	57.5566	53.2045
130247	0.3378	0.401916	0.44466	32.6111	57.0188	32.1175	31.8431	55.8176	50.0714
130246	0.392975	0.458377	0.501978	41.3184	59.2086	41.0301	40.4344	61.8188	59.9837
130187	0.261048	0.363745	0.43221	28.4209	57.3229	27.9072	27.0929	57.6969	58.5925
130186	0.231978	0.357013	0.440369	33.2336	57.6098	32.5892	29.8113	57.4985	55.9735
130185	0.202898	0.33664	0.425801	32.3637	54.3679	30.3379	31.1657	53.1032	64.1567
130184	0.174445	0.338095	0.447196	36.1891	53.3674	35.2707	35.3444	54.9516	53.5066
130183	0.146817	0.318004	0.432128	32.5811	54.2331	32.0534	29.8255	56.557	55.0737
130182	0.118915	0.325664	0.463496	39.4914	55.4265	39.8618	36.2562	54.9387	53.102
130181	0.08924	0.316338	0.467736	40.5645	52.3287	40.9953	40.8787	52.558	55.3231
130180	0.0594649	0.293292	0.449177	34.1483	53.9384	34.7054	37.1145	57.0687	52.8413
130179	0.0296899	0.280893	0.448362	37.1875	53.6697	37.4812	36.0963	51.7515	53.7089
130178	0.000138278	0.278961	0.464843	37.6651	53.1616	38.5025	40.1895	53.9577	48.1701
130177	0	0.275227	0.458711	36.4899	55.9099	35.3882	35.9854	55.1167	53.8692
130176	0	0.26049	0.434149	32.6732	55.6555	32.5963	30.6018	54.6046	54.7115
130175	0	0.276829	0.461381	36.326	56.0217	36.0659	37.5526	54.6813	57.1223
130174	0	0.275913	0.459856	31.3079	59.0431	30.7816	34.4096	58.1763	55.5569
130173	0.26112	0.398531	0.490139	36.8737	60.0369	36.8356	37.7847	62.1425	55.6683
130172	0.232049	0.364199	0.452298	33.2336	57.6098	32.9581	32.6258	57.4247	61.9126
130171	0.202964	0.367711	0.477542	37.5817	58.2584	40.0626	37.1328	56.8306	59.1912
130170	0.175013	0.336895	0.444816	36.1891	53.3674	34.7474	36.4225	53.2637	57.994
130169	0.148397	0.348349	0.481651	35.7141	62.1166	36.0488	36.0932	60.3383	56.8564
130168	0.121275	0.34558	0.495117	40.202	58.2043	42.3205	41.1991	57.9787	52.1876
130167	0.0916153	0.333385	0.494564	42.3179	56.3922	44.6362	43.8347	53.8442	56.7206
130166	0.0618425	0.288905	0.44028	34.1483	53.9384	36.0328	32.1735	54.1205	56.0706
130165	0.0320699	0.288976	0.460246	37.1875	53.6697	38.1667	36.8287	54.9872	55.2325
130164	0.00248435	0.282413	0.469032	37.5987	57.6264	38.3132	35.6274	56.7708	55.5314
130163	0	0.284592	0.47432	41.4204	55.8561	39.494	40.6424	53.8545	56.4227
130162	0	0.266941	0.444902	32.6732	55.6555	32.4331	29.3232	59.6393	56.1006
130161	0	0.310649	0.517749	46.0677	55.2429	49.3479	48.3407	54.9202	52.631
130160	0	0.301057	0.501761	41.3947	62.1043	40.1481	38.9118	60.3897	59.6818
130158	0.564939	0.522476	0.494168	38.3598	62.0356	36.5357	39.8159	60.3696	56.4809
130157	0.609602	0.530171	0.477217	35.3457	61.2156	35.5658	33.9961	59.5928	57.877
130156	0.638694	0.547789	0.487185	38.621	58.6263	37.9578	38.4613	59.4234	56.6544
130155	0.667786	0.571608	0.507489	41.3863	59.2552	42.6815	42.0104	60.1379	61.9156
130154	0.696878	0.572362	0.489351	36.2615	61.0621	36.7534	36.8247	62.5174	59.375
130153	0.72597	0.584275	0.489812	35.1348	62.1246	34.6503	34.6162	63.686	58.268
130152	0.755062	0.587313	0.475481	34.7362	59.443	34.7553	34.4416	59.2676	58.7385
130151	0.784154	0.591094	0.462388	38.8106	54.4003	39.2713	36.0942	55.0371	64.5401
130150	0.813246	0.598557	0.455431	37.4833	54.1461	37.7623	36.2341	54.5802	65.0861
130149	0.842339	0.609711	0.454625	35.4658	54.1137	34.395	37.1142	54.3362	55.5597
130148	0.871431	0.646511	0.496564	42.0946	54.0927	43.3807	44.7717	56.1934	53.2657
130147	0.900523	0.661007	0.50133	41.1363	56.7074	42.3279	42.6073	60.0037	57.8817
130146	0.929615	0.64271	0.451441	34.2684	55.8267	34.5662	32.9104	57.3858	56.8969
130145	0.958707	0.676643	0.4886	37.6936	60.3974	36.5857	40.5755	58.8004	56.7618
130144	0.569832	0.533379	0.509076	38.3598	62.0356	38.5538	42.1399	60.8577	56.6222
130143	0.60956	0.535458	0.486056	35.3457	61.2156	36.2245	33.5078	62.9134	56.194
130142	0.638652	0.551744	0.493805	38.621	58.6263	38.8454	40.1592	60.1438	61.7492
130141	0.667744	0.568659	0.502602	41.3863	59.2552	42.849	37.5953	60.7114	64.3464
130140	0.696836	0.576095	0.495601	36.2615	61.0621	36.3004	39.1521	60.8075	58.9783
130139	0.725928	0.586901	0.494216	35.1348	62.1246	35.9486	37.5082	61.4393	63.021
130138	0.75502	0.58699	0.47497	34.7362	59.443	36.7775	33.9905	61.1159	63.2694
130137	0.784112	0.582341	0.447827	35.962	54.9429	36.1342	33.8987	55.4555	64.2604
130136	0.813204	0.600809	0.459212	37.4833	54.1461	36.582	39.7294	52.9649	58.9735
130135	0.842296	0.619068	0.470249	35.4346	57.7814	33.8096	35.9898	59.0536	52.1206
130134	0.871388	0.631913	0.472263	38.578	57.4286	39.676	37.5563	55.3626	53.3101
130133	0.90048	0.647041	0.478082	38.127	58.6548	37.3656	36.9088	57.7694	60.4554
130132	0.929572	0.68147	0.516069	41.2819	62.7265	40.8068	40.1485	61.8222	54.6976
130131	0.958664	0.683199	0.499556	35.3839	62.5451	36.6377	37.929	63.0003	58.7865
130130	0.363446	0.434121	0.481238	34.8918	59.8886	34.2573	35.6123	61.2324	64.1082
130129	0.334199	0.436398	0.50453	43.6999	58.2408	44.0029	42.7879	57.598	63.302
130128	0.30495	0.395371	0.455652	34.8977	56.5471	35.0108	32.5476	56.0658	63.688
130127	0.275702	0.408284	0.496672	40.0518	60.1798	38.6857	41.1648	60.0492	56.1788
130126	0.246454	0.384543	0.476603	39.3603	57.7011	40.4409	35.5292	58.4862	61.6438
130125	0.204798	0.377246	0.492211	40.5589	59.7894	40.1323	40.3907	57.6244	55.2211
130124	0.167578	0.368486	0.502424	49.4002	51.8579	49.4925	48.827	51.0065	55.3832
130123	0.138341	0.365242	0.516509	50.2005	53.6046	50.895	48.5017	53.4207	55.6498
130122	0.306697	0.43723	0.524252	47.2035	56.1647	47.6242	47.4765	58.0675	50.9887
130121	0.27761	0.405074	0.490051	46.4033	51.4867	46.4578	46.8628	50.6415	54.6609
130120	0.248523	0.35563	0.427034	34.6671	50.4794	33.0773	35.0637	52.3293	58.4566
130119	0.219436	0.362815	0.458401	40.8034	49.7555	39.534	41.8708	50.2365	52.5472
130118	0.190349	0.348628	0.454148	40.5605	51.449	39.4013	40.314	51.323	49.4744
130117	0.161262	0.320553	0.426747	33.583	51.628	33.8833	31.7809	54.0939	53.6351
130116	0.132175	0.362083	0.515355	47.8713	56.6299	47.8647	45.35	56.8026	48.1565
130115	0.103088	0.338356	0.495202	37.3805	62.2336	39.0265	35.2789	62.269	51.4432
130114	0.0739992	0.325509	0.493181	46.7072	53.2788	46.527	43.4974	55.4127	55.447
130113	0.0449144	0.327958	0.516654	52.7842	51.4908	52.452	49.0637	52.8877	62.0795
130112	0.0676838	0.335379	0.513842	49.2884	54.1466	49.1397	48.142	54.2019	50.5571
130111	0.0967121	0.358257	0.532621	52.3867	53.814	51.718	52.6467	53.2628	53.7759
130110	0.323473	0.436133	0.511239	49.6565	53.4995	48.6372	49.4055	54.07	53.7917
130109	0.212921	0.383963	0.497991	43.546	54.3464	43.4321	48.2797	53.3357	56.8869
130108	0.208226	0.353728	0.450729	32.2082	57.8783	31.0818	32.1016	58.8689	49.9737
130107	0.70183	0.574993	0.490435	48.4226	48.0456	48.4399	52.522	46.9083	53.2331
130106	0.669071	0.581408	0.522967	50.3387	50.4812	48.7296	57.7964	52.2892	58.1498
130105	0.636312	0.559042	0.507528	51.8169	49.0353	51.0992	53.0204	48.8533	48.1398
130104	0.603552	0.52942	0.479999	42.7099	50.5221	43.2743	45.8373	52.9367	49.5021
130103	0.555465	0.496862	0.457794	40.5594	51.8074	41.7724	39.5403	51.0204	50.7343
130102	0.522707	0.513325	0.507071	44.7965	56.8222	43.6188	44.7201	57.2403	50.8668
130101	0.345072	0.447376	0.515578	42.562	62.1683	42.126	43.2293	60.1661	50.0693
130100	0.37638	0.455757	0.508675	41.273	58.5875	43.9491	44.4087	58.7274	56.9211
130099	0.409139	0.442323	0.464446	39.801	54.9306	37.5385	36.8376	54.7792	57.0852
130098	0.441898	0.461838	0.475131	41.4965	54.6957	41.3317	38.3443	56.0608	55.8269
130097	0.500445	0.51455	0.523953	43.0149	59.4656	43.9585	46.6163	60.3128	56.8238
130072	0.401584	0.451988	0.485591	37.483	62.3823	37.1181	33.2175	60.9129	54.2633
130071	0.430667	0.458919	0.477753	44.0462	53.1425	42.7172	43.0079	52.3683	58.9033
130070	0.482725	0.487399	0.490515	37.4646	60.6826	35.8001	38.4365	59.9087	62.7963
130069	0.51181	0.499057	0.490555	35.013	63.1864	35.8806	33.6963	65.1655	51.0903
130062	0.148378	0.375683	0.527219	47.115	59.6874	46.978	47.3851	57.8565	62.0761
130061	0.119131	0.342911	0.492098	46.6909	50.7927	45.3903	48.8504	50.9948	60.7765
130060	0.175328	0.378026	0.513158	47.1384	55.9522	48.1502	44.4955	57.2529	56.0868
130021	0.428816	0.483852	0.520543	39.5229	66.1676	38.9841	36.6996	66.2156	51.6207
129481	0	0.316456	0.527426	47.8968	56.235	47.3285	51.9851	55.5643	56.1457
129480	0	0.301996	0.503327	47.4332	54.2378	44.8229	48.731	51.7137	66.0287
129479	0	0.315931	0.526551	49.8671	54.1786	49.8593	51.9445	54.4939	54.9754
129478	0	0.326502	0.54417	52.0547	55.7638	52.3714	52.4196	56.7436	54.9285
129477	0	0.309961	0.516601	49.975	51.9943	51.0719	51.5409	52.2847	54.6888
129476	0	0.31472	0.524533	47.0324	55.8331	48.1014	48.6935	56.0284	57.4946
129475	0	0.326702	0.544504	51.5898	55.9865	54.1635	51.7402	57.5546	52.6079
129474	0	0.299603	0.499339	46.4592	53.145	45.6619	44.7539	56.4927	59.892
129473	0	0.309866	0.516443	48.9275	54.096	50.5332	48.2454	56.1611	55.2361
129472	0	0.305455	0.509092	47.6008	52.3532	50.0794	47.9629	53.4941	53.2267
129471	0.0214317	0.300542	0.486616	42.2335	54.9161	43.7897	41.5211	54.4173	50.5876
129470	0.0506558	0.322213	0.503251	46.2149	54.9835	47.0767	45.0065	54.9806	54.7704
129469	0.0798799	0.354224	0.53712	37.4919	69.3054	38.9925	36.1163	70.2396	56.2282
129461	0.523728	0.499795	0.48384	39.57	57.3627	37.2094	39.788	56.7238	53.9769
129442	0.591858	0.47664	0.399829	30.9246	50.9529	31.4559	30.0809	48.8982	71.7582
129441	0.634584	0.483797	0.383273	26.7992	50.7826	27.9416	26.9601	49.8387	60.8129
129440	0.66366	0.555819	0.483925	42.4424	54.9202	42.5954	40.6257	55.3679	46.8157
129439	0.692738	0.540507	0.43902	33.9075	54.6441	33.9049	33.0327	55.966	45.9182
129438	0.721823	0.514651	0.376537	24.7453	50.3675	24.9648	25.9224	49.4905	55.4487
129437	0.750908	0.524859	0.37416	23.8604	49.5108	25.0414	23.6465	52.2221	50.4535
129436	0.779993	0.579273	0.445459	34.5049	54.2843	33.8722	34.1995	56.2324	49.8225
129435	0.809077	0.602919	0.465481	36.7536	54.759	37.7898	37.4883	56.0399	50.1555
129434	0.839253	0.605839	0.45023	35.69	54.8325	35.5419	33.5799	55.1637	53.6137
129433	0.868336	0.541059	0.322874	11.854	52.6584	12.3291	10.0956	54.2155	56.7236
129432	0.897419	0.616487	0.429199	31.5595	53.0445	31.9407	32.2639	52.5946	57.2851
129431	0.926561	0.617857	0.412054	30.5466	51.1428	30.7464	32.1325	50.3508	53.5398
129430	0.955708	0.636369	0.423476	29.3204	55.4048	28.1855	28.5214	55.8992	57.7904
129421	0.299285	0.351224	0.38585	22.7214	53.1391	21.742	25.1359	54.1436	52.069
129408	0.629057	0.498414	0.411319	30.6608	51.8926	30.5519	28.9014	51.9627	57.9662
129407	0.615269	0.505584	0.43246	37.4347	49.4123	36.7312	36.1567	49.819	53.1108
129406	0.58251	0.489937	0.428221	33.4337	52.8626	33.8068	30.7575	54.6655	54.8659
129405	0.549752	0.502519	0.471031	36.9675	56.772	37.6928	36.4501	56.9841	51.0741
129404	0.50964	0.458207	0.423919	38.2202	48.1641	38.2689	35.8946	46.5106	52.1273
129403	0.476881	0.468624	0.463119	44.1002	49.7278	42.7095	43.4929	48.6157	58.8864
129402	0.444122	0.441584	0.439892	33.6252	52.8935	34.1416	35.2451	54.0269	49.2099
129401	0.411363	0.428069	0.439206	34.7686	54.2232	33.2753	36.3204	49.6297	49.5352
129400	0.314292	0.379467	0.422916	35.1794	48.8565	35.8115	36.4294	48.1634	53.1012
129396	0.144776	0.308669	0.41793	32.7923	51.9513	32.9088	30.9994	50.5852	56.0174
129395	0.178141	0.336281	0.441707	36.0726	51.5562	36.4577	37.4577	50.5718	48.906
129394	0.210814	0.334448	0.416871	34.5564	51.6134	34.314	32.8807	48.9699	53.2033
129393	0.243487	0.36863	0.452058	38.555	53.3301	39.1126	35.6868	54.5833	53.0477
129392	0.27616	0.38521	0.457911	38.9358	52.5755	38.2973	39.0053	53.5646	47.475
129391	0.336038	0.396194	0.436298	33.6721	53.5642	35.1486	33.5081	51.9941	49.7908
129390	0.368711	0.412324	0.4414	37.0905	52.5946	38.283	35.1826	51.9933	51.7354
129389	0.401384	0.432562	0.453347	37.6648	50.5737	39.3742	40.936	51.4473	55.016
129388	0.434057	0.42993	0.42718	34.6368	50.674	35.282	34.1616	51.8835	49.7528
129387	0.393082	0.426069	0.448059	35.5495	54.8429	36.112	32.7388	56.4416	50.2387
129367	0.363978	0.426857	0.468776	42.3781	54.5071	42.3089	36.9844	55.432	49.1012
129366	0.331309	0.410936	0.464021	40.9351	50.8625	39.5566	41.5124	52.3545	53.9262
129365	0.275073	0.375143	0.441857	37.7401	51.9101	37.0851	36.5069	52.7197	50.5957
129364	0.242316	0.378029	0.468505	42.2424	51.3028	42.8208	41.8398	49.6793	53.5364
129363	0.20956	0.358424	0.457666	39.0772	52.8707	39.3727	37.8522	52.1578	47.962
129362	0.176803	0.370293	0.499287	47.0786	53.6026	46.8859	45.2279	54.0605	55.4675
129361	0.14406	0.339918	0.47049	40.8388	53.3967	39.6164	42.9352	51.3355	54.8424
129342	0.941822	0.646891	0.450271	41.2263	50.7704	42.9092	38.3576	50.5282	53.4835
129341	0.966898	0.663824	0.461775	42.9279	51.6976	42.9697	39.4867	51.4417	53.4235
129340	0.999289	0.711304	0.519313	45.1415	57.7738	44.1323	50.2388	56.1981	46.19
129339	0.967972	0.689885	0.504494	45.3205	55.0976	43.0662	49.5996	53.1764	49.3969
129338	0.935234	0.661568	0.479124	39.5802	53.5372	38.7103	42.8664	54.2794	54.4325
129337	0.524689	0.479509	0.449389	37.1545	52.0342	38.9689	37.1831	51.4928	54.027
129336	0.469722	0.432826	0.408229	34.5384	50.1725	33.0539	31.9834	47.5737	58.6794
129335	0.440506	0.456488	0.467142	44.2418	49.1506	44.2106	43.4946	48.776	53.7695
129334	0.41129	0.40169	0.395289	28.4513	49.9102	28.4216	29.4108	49.0355	48.6589
129330	0.383558	0.436846	0.472371	39.9006	54.5987	39.7968	40.1602	55.5758	51.9952
129324	0.360335	0.388461	0.407212	30.6667	51.4009	29.9727	28.3423	52.1691	52.7876
129323	0.354286	0.402956	0.435403	36.1549	50.3444	36.5619	35.1813	52.1358	52.0258
129322	0.636559	0.510563	0.426565	29.0537	56.585	30.5774	26.7574	56.5149	53.5902
129316	0.582082	0.492327	0.43249	34.0854	51.2923	32.7723	36.6093	50.6139	51.492
129306	0.685123	0.548346	0.457161	34.6756	55.8891	34.4961	35.0863	58.1343	58.5521
129305	0.922988	0.616537	0.412237	29.8957	53.218	29.0772	28.1831	53.8534	53.9106
129304	0.969258	0.650356	0.437754	28.8484	58.0771	27.8324	30.351	57.6942	54.9782
129303	0.986928	0.707004	0.520388	38.3994	66.8613	37.5995	40.0448	63.833	54.1252
129302	0.957845	0.69643	0.522154	38.5431	64.3686	37.9519	39.8245	65.8258	59.7372
129301	0.928764	0.645145	0.456065	31.3957	58.2822	31.0729	34.9472	59.0919	64.0887
129300	0.899682	0.624369	0.440826	34.6331	54.4433	34.1472	32.5352	53.8354	66.7324
129299	0.870601	0.663371	0.525217	45.0871	58.3941	45.2923	47.6658	58.1278	55.944
129298	0.84152	0.632637	0.493381	40.9874	57.077	41.7072	39.1617	58.2012	57.0773
129297	0.812438	0.61958	0.491007	41.5964	55.5869	44.0477	41.3291	56.2955	59.9835
129296	0.783357	0.601471	0.480213	35.0046	61.1323	34.6522	35.5898	60.7335	61.3723
129295	0.754276	0.604196	0.504144	38.9783	60.9281	40.1674	39.2917	61.8728	56.2514
129294	0.725194	0.558487	0.447348	34.6239	56.6448	35.4597	32.6873	55.7485	60.524
129293	0.99264	0.694749	0.496155	37.921	61.3676	37.2902	37.939	61.545	61.0832
129292	0.976995	0.678758	0.479933	40.3021	55.3902	40.8009	41.7737	54.3342	53.03
129288	0.631171	0.518812	0.443906	40.4143	50.1266	39.0439	37.0542	50.9484	61.6265
129277	0.654558	0.552774	0.484918	45.901	50.5335	48.7835	46.1734	50.8053	54.5469
129274	0.880912	0.604966	0.421003	34.6504	50.9176	33.9325	32.6638	51.1268	50.1401
129273	0.840418	0.60803	0.453104	36.659	54.9581	34.7088	35.0491	56.4198	47.731
129272	0.81058	0.579311	0.425131	31.6519	53.8211	30.7069	29.5511	55.751	49.7051
129265	0.99201	0.652726	0.426537	33.8162	49.6175	34.9547	36.3533	50.5756	54.0029
129264	0.958403	0.632506	0.415242	37.5382	47.0269	36.9883	37.391	45.4334	54.3971
129263	0.92917	0.618372	0.411173	32.9818	51.2129	33.3436	30.2311	48.5951	49.0194
129262	0.899812	0.623622	0.439496	36.0292	53.1458	34.9932	36.1147	51.5055	43.8232
129261	0.849632	0.596973	0.428534	32.9153	51.7509	33.1588	35.2538	51.3004	52.9817
129260	0.820317	0.577484	0.415596	34.4802	50.4793	34.5777	32.1267	49.2646	51.3878
129259	0.794616	0.587729	0.449805	40.2506	51.9906	38.4885	37.7816	50.5111	51.6439
129258	0.766806	0.550651	0.406548	29.8199	51.4978	28.8181	30.8823	50.9179	49.4444
129257	0.739031	0.561108	0.442493	33.3626	53.5074	33.6065	37.4448	50.8483	52.364
129256	0.710025	0.552193	0.446972	35.7551	53.4675	35.9185	34.5443	52.8005	51.4635
129255	0.680777	0.553469	0.468597	37.7074	55.8918	37.5168	37.6935	56.2277	56.3975
129254	0.651551	0.549708	0.481813	43.287	53.6381	43.454	41.471	54.4939	58.4425
129241	0.554545	0.50148	0.466103	37.48	54.2559	38.3892	38.7308	54.5008	56.1416
129240	0.598659	0.525808	0.477241	37.9197	58.2254	37.1353	38.1778	55.9619	53.403
129239	0.583983	0.491146	0.429255	32.3928	52.6048	32.11	32.5415	53.7178	56.6985
129238	0.532397	0.489572	0.461022	40.5021	50.3432	42.5671	41.1122	50.8533	59.799
129237	0.503335	0.445242	0.406514	28.1751	53.2787	28.1157	27.2654	53.9854	54.6984
129236	0.474451	0.467267	0.462478	37.3947	55.9766	37.2173	39.0348	54.1568	51.4954
129235	0.446011	0.433931	0.425878	32.5005	52.9912	32.0909	32.3528	52.8643	53.4738
129234	0.416594	0.436459	0.449703	36.2966	53.1396	35.7126	37.3374	52.7727	51.4041
129233	0.386932	0.424372	0.449332	35.0457	54.9683	35.1287	33.4744	57.8305	52.6479
129232	0.35727	0.408263	0.442259	32.0955	53.3885	32.6008	35.8539	53.5137	54.6692
129231	0.3276	0.37625	0.408683	29.9351	51.1647	29.9024	29.5218	54.6696	52.3094
129230	0.297925	0.340404	0.368723	23.9038	50.3432	24.4093	24.9303	48.8515	57.8233
129229	0.267997	0.340247	0.388413	25.1188	53.1405	26.0002	24.0568	52.7984	48.4206
129228	0.238511	0.364807	0.449004	37.72	51.257	37.3183	36.5348	55.0838	47.4901
129151	0	0.302734	0.504556	44.5122	55.9474	44.112	44.7542	57.1456	52.2746
129148	0.189111	0.3875	0.519759	44.6003	60.5038	43.2316	45.2232	58.146	51.2881
129134	0	0.329994	0.54999	46.5365	64.3728	45.1178	47.0794	61.9955	55.8046
129122	0.657278	0.618855	0.59324	52.5541	65.2765	55.2474	51.801	65.9736	59.9543
129023	0.628777	0.528412	0.461502	32.4167	58.5077	31.0174	32.3982	61.9024	65.3417
129022	0.599176	0.549782	0.516853	43.9934	59.0905	45.8747	44.5964	58.5757	65.8115
129021	0.567303	0.53005	0.505214	42.7825	60.0683	41.5937	40.9881	60.6883	60.7434
129020	0.534516	0.523062	0.515425	43.4839	60.3101	42.8504	41.8399	61.6339	57.2238
129019	0.547269	0.528734	0.516377	45.1381	56.4476	42.5936	48.5465	56.9642	56.0574
129018	0.593581	0.509744	0.453853	40.0129	51.9651	41.7647	38.3528	51.3822	59.1781
129017	0.623621	0.546416	0.494947	45.2691	53.8495	46.3466	45.9997	52.3631	59.1589
129016	0.653161	0.550778	0.482523	42.5385	53.6509	42.5013	41.0614	54.4129	48.6164
129015	0.683178	0.581117	0.513076	42.7634	57.0805	40.5056	46.6667	57.7773	52.7331
129014	0.713899	0.57417	0.481018	39.9389	56.4398	38.6592	41.0658	54.6486	57.4511
129013	0.74335	0.617063	0.532873	42.7554	65.3587	44.0466	41.5109	64.2834	63.1715
129012	0.774044	0.616864	0.512077	44.1776	59.1483	42.875	41.6649	59.1933	58.2486
129011	0.804739	0.629284	0.512315	48.0268	54.6934	49.9713	44.5627	56.5188	60.9861
129010	0.577578	0.510793	0.466269	37.945	55.7506	39.8323	37.4898	53.9683	62.7411
129009	0.589843	0.53703	0.501822	45.7681	54.189	44.7185	46.513	55.8821	55.4996
129008	0.614661	0.558838	0.521622	44.8839	54.6731	48.3808	50.5033	55.7531	55.4136
129007	0.641877	0.546121	0.482284	46.8233	52.2224	46.8119	43.1444	50.9481	52.5512
129006	0.667957	0.55901	0.486378	47.7492	49.968	46.3871	49.4147	49.2746	57.0561
129005	0.694075	0.557489	0.466433	41.0762	51.6808	39.7936	42.2762	52.6849	51.0407
129004	0.71394	0.567538	0.469937	40.7382	50.7308	41.8483	41.8595	52.843	47.0264
129003	0.846176	0.609941	0.452451	35.9613	54.9247	34.8306	35.2939	57.1824	51.244
129002	0.862637	0.643865	0.498017	41.5429	56.5043	42.1064	44.4729	57.4367	54.6301
129001	0.581729	0.518066	0.475623	39.9071	54.697	40.4914	38.8862	58.1304	51.7953
129000	0.611373	0.510981	0.444054	38.2222	49.3892	38.783	40.0802	50.16	54.25
128999	0.640591	0.534379	0.463571	39.0878	51.7528	41.944	39.2516	54.4159	52.1088
128998	0.66969	0.540078	0.45367	41.3065	47.8333	42.1902	44.5158	47.1398	48.3584
128997	0.698728	0.544159	0.441113	39.9884	48.7232	39.512	39.2533	47.7812	51.1007
128996	0.727807	0.588776	0.496089	49.9517	49.0278	50.5256	49.8135	48.9115	47.843
128995	0.757283	0.593232	0.483865	42.1935	53.0709	42.1016	46.8548	51.7276	50.7148
128994	0.766976	0.592398	0.476012	41.0816	55.2864	40.0459	37.9304	58.7252	49.9367
128993	0.736135	0.582343	0.479815	43.2581	52.256	42.9934	44.8812	53.4049	51.7852
128992	0.704018	0.575897	0.490483	48.8604	51.9506	46.4604	47.7548	49.5527	52.0123
128991	0.673099	0.547516	0.463793	41.9857	51.0843	41.8044	39.7399	53.3693	48.5419
128990	0.642171	0.549201	0.487221	43.8184	53.0626	44.0511	46.9831	50.5419	49.5386
128989	0.613043	0.542068	0.494751	48.5916	51.3444	48.6353	49.5652	48.7898	50.8437
128988	0.581534	0.532494	0.4998	46.8405	49.8209	48.2598	52.3824	48.7239	52.6589
128987	0.550939	0.494744	0.457281	37.5902	51.9745	38.3967	39.6328	53.6375	49.0255
128986	0.520901	0.525066	0.527842	50.4479	55.5237	49.51	50.6558	54.3941	52.5243
128985	0.496016	0.501147	0.504568	49.741	53.9831	48.0318	45.7052	54.505	51.7901
128984	0.531772	0.510408	0.496165	47.884	50.4516	47.8515	51.7817	48.7729	56.654
128983	0.568453	0.521405	0.49004	44.9158	51.3095	43.7417	48.3805	50.7542	51.54
128982	0.609963	0.55864	0.524425	45.5748	56.5259	48.2812	46.9893	57.0032	48.6008
128981	0.915767	0.664706	0.497332	41.7151	58.5211	42.6408	40.1087	56.9083	54.4326
128980	0.886004	0.644976	0.484291	38.2061	59.7405	38.2139	36.4022	60.432	61.897
128979	0.856058	0.670943	0.547533	48.4081	57.8046	49.4922	52.3883	60.1873	60.5255
128978	0.826044	0.623587	0.488616	37.4874	57.3559	39.2606	39.9082	59.6802	57.4134
128977	0.79345	0.60815	0.484616	38.2511	59.4544	38.0022	38.0245	60.142	57.9318
128976	0.762945	0.621771	0.527656	46.1104	61.9001	46.5191	41.2456	60.6067	58.3952
128975	0.730454	0.589081	0.494832	42.6013	58.5244	44.0481	41.3435	54.7825	55.1083
128974	0.699674	0.58678	0.511517	44.5102	59.0628	41.9365	42.899	59.5213	63.6388
128973	0.668704	0.593709	0.543712	50.7443	58.7659	51.5928	51.464	57.1364	56.1859
128972	0.638038	0.549279	0.490107	40.6138	57.0623	40.3846	40.7635	58.9059	59.6862
128971	0.66293	0.581096	0.52654	44.5281	61.1928	44.6177	46.5509	60.2507	55.1143
128970	0.693238	0.583033	0.509564	43.0844	58.1696	42.7884	43.5589	57.3436	55.0706
128969	0.723786	0.557211	0.446162	37.0582	51.9594	35.7408	40.0899	48.734	55.8207
128968	0.752048	0.61927	0.530751	51.0685	59.0085	51.8381	44.768	57.5741	62.3732
128967	0.210587	0.317784	0.389248	25.6001	51.5931	26.3349	25.7996	52.6893	53.8805
128945	0.390974	0.448312	0.486537	47.2162	51.4723	46.4292	45.4387	51.7623	56.8404
128944	0.434717	0.464408	0.484201	42.7354	51.8168	43.6125	44.8817	53.0921	51.0815
128943	0.462331	0.430373	0.409067	33.2042	51.0386	32.3972	31.7845	48.0672	49.611
128942	0.490366	0.458419	0.437121	36.5688	53.3238	37.0621	32.1967	51.9061	54.025
128941	0.51968	0.476889	0.448363	34.0814	55.0359	34.0772	34.8269	56.5998	49.5943
128940	0.549193	0.47142	0.419571	29.4865	55.1736	30.3458	29.2296	54.7512	54.0073
128939	0.584752	0.484276	0.417291	27.4981	56.0441	27.7723	25.3177	57.3243	52.8268
128933	0.557903	0.483334	0.433621	36.3898	52.3419	35.1078	34.2849	51.0807	51.6423
128932	0.49674	0.488494	0.482996	42.4129	52.882	40.9665	45.0221	53.1207	58.1038
128931	0.463982	0.445991	0.433996	32.7956	54.2909	34.2104	31.9696	51.7438	52.0126
128930	0.431468	0.397983	0.375659	24.1777	50.234	23.3566	24.0226	51.04	54.5731
128929	0.398854	0.423396	0.439757	35.5233	51.6121	36.9021	37.5007	50.0705	57.8913
128928	0.366168	0.392039	0.409286	29.1926	52.7858	27.5373	29.1126	52.5138	53.8422
128927	0.628126	0.526445	0.458658	37.1133	52.9756	36.2401	40.5332	54.1025	51.7636
128926	0.610297	0.515548	0.452382	39.6755	50.7998	39.9948	41.1534	49.2306	55.4068
128925	0.580979	0.501882	0.449151	41.2681	50.1934	41.6996	39.4405	49.2059	51.6954
128924	0.874289	0.60195	0.420391	34.7465	49.5901	34.7111	32.4013	50.1866	49.7704
128923	0.88231	0.605319	0.420658	31.9992	51.2859	31.7998	31.7146	52.8126	47.9336
128922	0.851747	0.608223	0.445873	36.5623	51.4782	36.1013	38.3135	51.5606	53.0213
128921	0.821132	0.551915	0.372438	27.9539	46.1995	28.5841	27.9102	48.1005	53.4761
128920	0.842586	0.599408	0.437289	35.1103	52.4046	34.1843	34.5847	51.1989	53.2977
128919	0.972385	0.624111	0.391929	30.4857	48.456	30.5539	29.698	48.2666	43.2322
128918	0.941741	0.650307	0.456018	35.6812	56.9493	37.5111	32.5274	55.241	57.233
128896	0.918172	0.652759	0.475816	40.8847	55.3696	40.2455	38.2491	56.5098	47.922
128895	0.887914	0.621546	0.443966	35.1705	53.4002	35.6492	32.1371	56.9491	58.3713
128894	0.857664	0.602142	0.431794	31.1585	54.6391	31.4536	31.1911	54.4339	55.182
128893	0.827463	0.608344	0.462264	42.8964	52.2169	42.4004	41.836	49.9004	54.2808
128892	0.79729	0.603701	0.474641	42.613	52.4886	43.5852	40.5195	53.7671	57.331
128891	0.767117	0.578478	0.452719	36.7772	55.8682	35.1095	33.8188	57.1225	46.9422
128890	0.736983	0.541602	0.411348	29.9641	53.5487	29.8291	28.8549	52.605	52.8404
128889	0.706944	0.564629	0.469752	38.8927	54.2869	38.0597	41.0437	53.8665	52.7486
128888	0.684203	0.540983	0.445503	35.3987	53.2977	35.5905	37.7541	51.4879	52.1955
128887	0.713866	0.572011	0.477442	41.5692	55.4477	42.538	41.3318	52.0818	54.8536
128886	0.743449	0.56753	0.450251	31.534	58.2302	32.0111	32.9061	57.9066	52.762
128885	0.773188	0.572399	0.43854	34.398	54.08	36.5016	34.7126	52.7972	53.677
128884	0.803024	0.57811	0.428168	34.2501	50.7627	34.0284	34.2614	51.5297	56.1619
128883	0.833103	0.572697	0.399092	29.8133	51.9172	30.911	26.2653	50.7313	48.8542
128882	0.86306	0.590367	0.408572	29.825	52.2672	30.7311	29.3952	53.7876	52.6369
128880	0.891522	0.573152	0.360906	21.7953	50.214	21.5443	20.9457	51.4261	51.9524
128878	0.714158	0.530383	0.407867	28.6845	52.4626	26.5346	29.5609	52.6193	47.0528
128877	0.682599	0.531008	0.429948	32.1146	51.5177	32.0954	34.131	54.7759	51.1498
128876	0.650878	0.517954	0.429338	33.1106	53.6623	31.8958	33.392	51.6715	55.3143
128875	0.619014	0.49085	0.405407	23.8153	55.5104	23.9048	23.8471	57.3089	51.7759
128874	0.587418	0.476214	0.402078	26.3655	54.1033	24.6053	27.5022	53.2188	54.2362
128873	0.552963	0.463602	0.404027	26.0856	53.82	25.6796	27.1999	54.6409	60.4788
128872	0.520638	0.466397	0.430236	36.476	50.0687	35.6195	36.8019	49.3884	55.4045
128871	0.488287	0.452572	0.428762	31.8075	52.9573	29.7477	33.4251	55.48	54.5006
128870	0.455838	0.369828	0.312489	16.4712	45.2546	16.4574	16.987	46.283	49.4114
128869	0.467577	0.439572	0.420902	32.0891	52.3764	32.5158	30.8258	53.3109	51.8955
128868	0.531785	0.486406	0.456153	37.5673	52.8823	37.6319	38.7705	52.6667	45.7885
128867	0.564331	0.48975	0.440029	34.5396	53.8662	34.7313	37.6832	50.4185	51.6005
128866	0.596289	0.476389	0.396456	29.099	51.5212	30.0804	28.1458	49.6312	54.113
128865	0.913637	0.627304	0.436415	35.4265	53.0806	35.2759	34.8898	52.5719	50.6149
128864	0.902056	0.612219	0.418995	30.9424	51.3257	32.3557	31.9756	51.307	49.5669
128863	0.87009	0.597908	0.416454	32.4967	51.758	32.88	30.875	51.1029	49.5453
128862	0.842135	0.597093	0.433731	33.7739	53.4519	31.7761	33.5789	55.6907	54.3146
128861	0.813095	0.580459	0.425368	32.9194	52.8857	33.243	33.1942	52.6437	51.7277
128860	0.783312	0.570981	0.429427	31.8092	53.9418	34.3871	29.8475	54.9129	50.0609
128859	0.751787	0.548695	0.413301	29.9672	52.7199	30.4839	30.9458	51.3029	48.5403
128852	0.312715	0.428673	0.505979	35.7025	63.8174	34.7501	37.392	64.5347	53.7094
128851	0.273238	0.3654	0.426842	30.8285	51.8943	31.1014	32.8558	54.486	52.1976
128850	0.248093	0.350283	0.41841	34.0615	49.1646	31.4383	36.5597	48.5384	67.9674
128849	0.21859	0.35656	0.44854	38.3068	50.9197	40.4343	36.3004	51.5702	54.4612
128848	0.188952	0.351909	0.460546	42.6185	48.9986	41.2254	44.2269	48.691	50.3861
128847	0.18307	0.331652	0.430707	35.3793	53.3926	36.2532	33.0962	50.8621	53.8511
128846	0.212708	0.34205	0.428278	37.4394	49.1035	37.7141	37.1629	48.2879	50.1432
128845	0.242346	0.376336	0.465663	41.7198	50.5175	42.9324	42.0611	50.4013	49.6982
128844	0.271984	0.391038	0.470408	38.4684	54.2975	40.5743	39.9993	55.0365	46.5773
128843	0.301622	0.39014	0.449152	38.2932	52.3736	40.3008	33.7063	54.0942	52.5542
128842	0.33126	0.396147	0.439405	33.0437	55.4291	31.1958	31.8235	56.1407	52.4121
128841	0.360898	0.413821	0.449102	39.7856	49.5518	38.3685	41.3408	48.8715	53.2061
128840	0.40574	0.424208	0.436519	33.0661	51.6963	33.647	35.1972	54.3946	56.8694
128839	0.435343	0.440571	0.444056	37.6779	50.3048	38.2512	39.676	49.2808	51.5656
128834	0.765957	0.586717	0.467223	41.9493	53.9473	42.3699	37.6679	55.3716	52.8076
128819	0.65312	0.558914	0.49611	47.5044	50.4449	46.3691	48.1632	52.3202	50.6402
128769	0.771889	0.591327	0.470951	35.7276	57.5913	34.9333	37.2806	59.6188	48.9113
128767	0.94655	0.646084	0.445773	34.3069	55.7086	34.5924	33.8123	53.5225	53.1139
128740	0.508973	0.472133	0.447573	36.3111	55.0109	35.83	35.2565	54.8096	55.2023
128731	0.630661	0.522648	0.45064	34.7789	55.8805	36.7396	33.817	53.5239	56.585
128708	0.87891	0.631328	0.466272	33.4092	58.6584	32.1132	35.704	58.9161	49.7344
128700	0.584154	0.539083	0.509036	47.6458	53.8623	48.119	46.3614	56.3838	57.4001
128699	0.616312	0.517843	0.452197	36.1144	56.0755	34.8691	34.7149	52.0489	60.2843
128698	0.645722	0.556049	0.496267	38.8679	59.9515	37.8529	39.3265	60.0815	52.8157
128697	0.664154	0.533794	0.446888	37.2906	53.9586	37.6037	33.7725	53.717	60.7425
128696	0.663149	0.535434	0.450291	35.2334	54.6539	35.0712	36.8884	53.6366	62.2374
128695	0.0730842	0.351434	0.537	49.2746	57.739	51.4413	49.0778	58.8337	53.4093
128694	0.040504	0.338837	0.537725	49.3259	59.0849	48.1358	48.622	60.425	53.6487
128693	0.00792374	0.358584	0.592358	51.6101	64.2421	52.4415	55.4912	65.5923	54.7237
128692	0.00593067	0.340306	0.563224	51.9032	63.4812	51.7055	50.9947	61.457	55.6207
128691	0	0.302819	0.504698	43.7146	57.3304	42.9605	46.6286	52.6787	63.6891
128690	0	0.282814	0.471356	40.3245	53.8521	42.2228	39.263	54.9346	56.3991
128689	0	0.272933	0.454888	34.7529	57.1967	34.929	34.8425	54.315	59.9525
128688	0	0.287394	0.478991	35.5259	60.0592	33.6943	36.552	60.9478	51.9662
128681	0.408389	0.452993	0.482729	41.4024	55.3914	41.6919	42.2768	53.7502	57.6116
128305	0.860662	0.643939	0.499457	45.3222	55.2954	44.3234	45.684	53.7921	59.5293
128304	0.892377	0.666427	0.515794	46.3743	55.4463	47.4233	47.51	53.7835	54.8135
128303	0.923232	0.671887	0.504323	45.8858	54.5472	45.869	46.7743	53.2161	55.2643
128302	0.955032	0.66719	0.475296	39.2729	54.0211	39.1555	41.5071	55.3509	61.0502
128301	0.986838	0.69474	0.500009	41.9887	55.5261	42.2181	44.329	57.1149	57.1716
128300	0.982199	0.694583	0.502839	46.5185	52.5841	48.6888	46.9214	53.3278	54.7782
128299	0.950924	0.693592	0.522037	46.7593	57.3577	46.2718	48.3149	54.846	58.5885
128298	0.920111	0.655885	0.479734	40.4251	53.8366	39.6238	43.1553	54.4048	54.1597
128297	0.889978	0.646781	0.484649	43.8384	53.1484	43.3816	45.1782	52.2831	60.6757
128296	0.859445	0.661111	0.528889	43.6289	62.7158	44.9469	40.3647	65.1763	55.5025
128295	0.828914	0.634967	0.505669	47.6599	53.6735	48.464	48.1514	52.7304	51.9303
128294	0.798383	0.621296	0.503238	45.2481	54.5964	44.5072	46.1644	55.472	61.1435
128293	0.767484	0.623568	0.527624	49.963	55.5432	51.5437	51.7601	51.4037	52.1269
128292	0.73697	0.593314	0.497544	42.4442	56.4787	45.0911	41.6666	56.3385	55.6816
128291	0.706362	0.584128	0.502638	45.7679	55.3168	44.7556	45.7191	54.195	57.0518
128290	0.675299	0.581275	0.518592	47.9083	55.1021	47.4891	48.7136	55.5305	57.662
128289	0.644369	0.556141	0.497323	47.7767	53.6361	49.9322	43.3214	53.0971	56.4157
128288	0.613351	0.549876	0.50756	45.0605	55.06	47.655	45.3521	56.3714	56.4007
128287	0.581429	0.533855	0.50214	48.2352	54.216	47.5665	46.9349	52.5388	52.8775
128286	0.548916	0.501556	0.469983	39.0653	56.9689	39.2825	37.5663	54.1983	54.7734
128285	0.517546	0.526786	0.532946	50.6822	54.7129	51.1606	54.4669	53.0933	51.7081
128284	0.485946	0.501634	0.512092	49.1008	52.9318	51.6266	51.5902	50.2152	55.7439
128283	0.453098	0.474393	0.488589	38.8738	59.019	39.2373	38.3859	58.7444	53.7431
128282	0.421178	0.464215	0.492907	45.6751	54.8413	47.2272	41.3947	54.7257	50.282
128281	0.389124	0.43683	0.468633	36.5672	58.0311	36.5389	36.1496	56.5681	59.3682
128280	0.357025	0.45423	0.519033	44.3004	55.4296	43.5798	48.6155	58.4734	53.7704
128279	0.324903	0.417186	0.478709	41.76	53.9771	41.2666	41.5585	53.7146	57.6852
128278	0.293153	0.427953	0.51782	47.0955	54.1389	47.5672	50.4857	55.3442	60.0178
128277	0.261194	0.408002	0.505874	48.5695	53.4068	48.8409	47.5521	53.127	55.7691
128276	0.229255	0.408674	0.528286	51.7872	53.8663	52.8928	51.0838	54.298	54.1937
128275	0.197438	0.388525	0.515916	48.9233	53.8758	48.6638	51.2122	52.1037	52.095
128274	0.165621	0.357603	0.485591	43.7654	53.3339	42.6381	42.3746	55.3026	53.1211
128273	0.133805	0.345614	0.48682	39.5152	56.9185	40.4325	40.4922	56.2887	54.0076
128272	0.102113	0.339228	0.497306	44.7783	54.4345	42.98	45.2124	53.4598	54.6589
128271	0.071023	0.350713	0.537173	50.8915	55.3138	52.356	48.9598	58.0425	59.0113
128270	0.0395471	0.319724	0.506509	45.0622	54.6405	44.9064	46.4307	54.5022	59.2375
128269	0.056573	0.321931	0.498836	45.4743	55.1696	46.7629	43.6317	55.1763	58.635
128268	0.0879426	0.344486	0.515515	48.1944	55.0471	47.1984	51.9435	51.8359	59.7255
128267	0.119156	0.357813	0.516918	49.78	55.805	47.9485	48.8306	54.5628	53.4463
128266	0.150267	0.351361	0.485424	42.6015	55.4215	43.9824	39.1187	55.7059	52.8984
128265	0.180559	0.366889	0.491109	44.4996	53.4866	43.6677	46.1362	52.4036	52.4032
128264	0.211379	0.401485	0.528222	48.503	55.271	48.6193	48.3827	58.6156	56.7976
128263	0.241946	0.406296	0.515862	47.3221	53.1908	48.9065	49.8894	55.4501	53.9873
128262	0.271995	0.403147	0.490581	45.3373	53.37	45.8671	43.8509	52.7981	58.0606
128261	0.30184	0.439406	0.531117	50.1347	54.5041	48.8304	52.1373	56.0047	53.1744
128260	0.331812	0.452971	0.533743	49.1646	56.3814	52.0528	49.0844	57.6128	54.48
128259	0.361785	0.453869	0.515258	49.6471	54.7774	50.8758	46.0478	55.9054	56.3763
128258	0.391758	0.446989	0.48381	42.8469	55.2417	40.7539	43.8393	53.8986	55.8002
128257	0.42173	0.460366	0.486123	43.3225	52.8874	43.9081	45.9335	50.6749	52.8126
128256	0.451703	0.456567	0.45981	40.6915	53.9941	39.3168	37.9468	50.7737	51.9531
128255	0.481676	0.482219	0.482581	42.5223	52.2429	44.2658	46.9609	51.5653	54.9805
128254	0.511648	0.493869	0.482016	44.3128	55.6022	43.5123	39.3441	54.7584	55.7402
128253	0.541558	0.510617	0.489989	40.5488	55.5457	41.7329	43.2172	55.4443	48.6412
128252	0.571309	0.528025	0.499169	41.5129	56.5865	41.9864	45.398	56.0698	53.3531
128251	0.600434	0.555999	0.526375	47.7022	57.3825	50.9435	46.9662	57.2174	56.8178
128250	0.629854	0.551244	0.498837	44.0284	54.9053	44.7695	45.1	56.7145	55.8684
128249	0.65898	0.542397	0.464675	40.3892	53.8269	42.1812	36.5198	54.2169	55.6424
128248	0.688189	0.570347	0.491786	41.5241	57.6877	43.8768	38.4315	57.0029	51.6649
128231	0.590177	0.52245	0.477299	32.4164	63.51	33.078	32.3485	61.81	53.6269
128230	0.53902	0.500031	0.474038	39.2397	56.4657	37.9959	39.4766	54.1907	58.9867
128229	0.506267	0.510564	0.513429	41.4738	60.5152	41.2278	42.8294	59.3629	63.754
128228	0.473513	0.48067	0.485441	39.6696	58.1435	41.5301	37.9204	57.659	57.8006
128227	0.44076	0.462085	0.476302	34.7537	61.8965	34.5635	32.4255	62.7693	63.2837
128226	0.408007	0.456489	0.48881	38.5879	62.0038	38.0945	35.5026	58.5568	57.0705
128225	0.375254	0.454952	0.508084	41.3771	61.4494	44.0765	40.16	58.5943	59.3079
128222	0.92988	0.600511	0.380931	26.2847	51.7143	24.3097	24.0676	51.0961	63.2028
128221	0.959449	0.629453	0.409455	27.5713	56.7629	25.9984	26.2712	52.8753	60.1053
128218	0.231502	0.375752	0.471919	35.522	55.469	36.4233	39.1015	59.2812	52.3923
128217	0.258482	0.335388	0.386658	21.0909	57.9474	20.4608	20.3789	55.1562	57.9315
128216	0.550217	0.447079	0.378321	20.3809	54.7517	20.7333	20.7109	55.0642	54.5079
128215	0.240961	0.377437	0.468421	40.7175	54.0366	41.2356	39.475	53.8938	57.7215
128214	0.238214	0.364327	0.448403	35.8666	52.2527	35.9729	38.9643	52.3597	55.431
128213	0.232397	0.351397	0.43073	38.1259	47.3807	39.4499	38.7395	46.9273	51.3021
128212	0.225585	0.375078	0.474741	42.8429	51.9371	44.3758	41.0223	53.0809	51.9408
128211	0.547949	0.473722	0.424237	29.5715	56.1008	28.027	27.7428	57.3247	47.9644
128202	0.617365	0.524469	0.462538	36.2887	55.0427	36.2452	35.5338	56.0389	52.7427
128201	0.607115	0.498622	0.426294	34.6231	51.4002	34.6975	32.595	51.8986	56.4172
128200	0.578032	0.509709	0.464159	37.092	54.0232	37.6981	41.4848	52.1648	60.884
128199	0.54895	0.480507	0.434879	36.4179	49.7455	34.5261	38.537	50.8077	51.5391
128198	0.519867	0.44743	0.399138	36.364	43.8521	34.9525	38.0823	42.0441	54.4324
128197	0.490784	0.465156	0.448072	40.8262	48.9193	41.9504	40.349	48.6948	49.2225
128196	0.4617	0.444298	0.432696	36.3115	49.172	37.3254	36.8416	48.7352	43.3477
128195	0.435042	0.424157	0.4169	33.4502	49.4735	33.797	33.6107	49.1048	48.2192
128194	0.478221	0.433098	0.403016	30.3942	49.4357	31.5845	31.5644	49.5439	52.4783
128193	0.507304	0.432622	0.382833	24.5347	51.5225	24.7892	25.8995	52.412	51.5712
128192	0.536387	0.45531	0.401259	34.1362	47.1648	33.3962	34.9198	44.6119	48.3743
128191	0.565471	0.453541	0.378921	25.9101	50.2516	25.9962	24.0659	51.3302	48.497
128190	0.594554	0.455667	0.363075	19.9365	53.3201	19.235	18.6998	53.869	46.1757
128189	0.623637	0.450327	0.334786	12.704	54.4872	13.3468	12.5574	54.6326	50.688
128188	0.532067	0.538669	0.54307	39.9861	66.7021	38.8856	44.6167	65.8044	53.1583
128187	0.533711	0.509944	0.4941	38.1252	61.1729	37.002	37.12	62.0268	52.4291
128186	0.504626	0.488284	0.47739	35.017	60.3854	34.3164	36.6321	59.3655	68.2005
128185	0.47554	0.445717	0.425835	28.9641	55.8797	28.4863	28.9016	56.7637	61.272
128184	0.493622	0.494911	0.495771	38.3407	63.0096	36.151	35.4827	61.9981	59.8163
128183	0.557966	0.537356	0.523616	36.8438	66.1394	37.9503	40.0219	67.8781	56.6002
128182	0.587051	0.52246	0.4794	35.7743	61.326	34.348	35.1955	58.7077	64.4815
128181	0.616137	0.533574	0.478532	37.6031	62.1705	37.2455	32.0402	61.4776	61.757
128180	0.645222	0.560044	0.503258	39.6512	60.1006	39.3459	39.5624	62.0093	64.0472
128179	0.674307	0.580699	0.518293	41.1272	61.1202	39.6374	41.6781	63.7921	57.6642
128178	0.703393	0.577041	0.492807	42.1571	55.6807	44.263	43.6729	53.9697	61.4621
128177	0.732478	0.579797	0.478009	38.9133	57.3466	39.2722	39.7104	56.6669	63.6902
128176	0.761563	0.624998	0.533955	46.2763	61.2636	44.5058	45.4398	63.1553	55.7724
128175	0.769087	0.643919	0.560473	47.2169	64.7768	50.036	46.7708	65.3476	52.8843
128174	0.740001	0.585305	0.482174	37.2274	60.3716	36.034	36.3311	57.8376	58.4827
128173	0.710898	0.597476	0.521861	41.989	60.71	41.5926	44.8812	61.0024	61.0269
128172	0.681424	0.580893	0.513872	43.4692	59.4464	43.9291	41.3214	59.9195	63.649
128171	0.652336	0.568265	0.512218	39.6586	60.2463	40.7209	43.4167	61.8216	61.8553
128170	0.622847	0.54145	0.487185	38.2053	59.4678	36.8807	38.9473	59.9973	62.4734
128169	0.593265	0.545351	0.513409	41.537	61.3455	40.9953	41.0553	62.4505	58.7999
128168	0.56405	0.541768	0.526914	43.1153	62.1851	43.8736	42.9078	64.3789	57.3597
128167	0.534812	0.516024	0.503499	40.106	58.7604	39.2311	40.509	62.4116	60.1488
128166	0.505452	0.503662	0.502469	40.1926	61.8211	40.9515	39.3556	59.4238	57.591
128165	0.476214	0.496198	0.50952	37.4202	61.6674	38.6323	39.4748	65.2274	60.9297
128164	0.446977	0.450383	0.452653	27.2599	63.2594	26.6418	27.1286	63.9747	59.9702
128163	0.417739	0.458368	0.485454	34.3675	62.05	33.7789	36.3265	62.1217	61.675
128162	0.824583	0.633457	0.506039	39.0922	61.9991	41.4881	38.562	58.7505	63.1413
128161	0.857342	0.674373	0.552393	47.5112	59.9254	48.988	53.8301	59.7873	61.2586
128160	0.890102	0.676166	0.533542	46.9662	57.9904	47.076	48.4348	59.0125	66.8106
128159	0.922861	0.681894	0.52125	42.246	61.9218	43.0862	42.7629	61.151	57.3994
128158	0.95562	0.703887	0.536065	49.0439	58.8926	49.5805	45.8684	61.1944	60.8685
128157	0.98838	0.717493	0.536902	49.378	58.8426	47.0807	48.6177	59.1247	61.3217
128156	0.978861	0.712772	0.53538	43.5634	64.9067	44.8988	39.821	66.6439	57.8053
128155	0.946102	0.70727	0.548049	44.8018	63.8754	46.0578	43.7086	65.8605	59.4243
128154	0.913342	0.677007	0.51945	45.2523	57.3137	45.9824	44.4531	60.1334	61.8145
128153	0.880583	0.683286	0.551755	51.7149	58.9555	53.0124	51.5246	59.8282	65.4167
128152	0.847824	0.646824	0.512824	43.1046	60.7329	43.9498	42.9871	56.9513	59.1971
128151	0.815064	0.647473	0.535746	42.7778	63.9691	44.223	45.3053	61.4544	54.1428
128150	0.782305	0.640097	0.545291	52.7034	57.6963	48.8892	52.6674	57.9497	60.9587
128149	0.749546	0.612103	0.520474	42.9341	62.1853	41.4125	43.091	61.4947	62.5231
128148	0.716786	0.592779	0.510108	44.1832	57.9453	42.0418	44.7352	58.1167	56.2935
128147	0.684027	0.583899	0.517148	47.3581	59.1974	45.447	44.6779	56.6168	60.3341
128146	0.651268	0.566847	0.510567	41.0815	60.7137	39.9801	40.9219	63.7192	58.8998
128145	0.618508	0.581468	0.556775	45.9122	63.7387	46.1796	46.9064	64.876	58.2959
128144	0.585749	0.545402	0.518505	44.8236	58.5303	43.9865	45.965	59.1648	58.3448
128143	0.55299	0.519193	0.496661	42.2661	59.3437	41.0872	39.7113	58.7985	67.098
128142	0.545495	0.531677	0.522466	42.6239	61.823	43.9744	44.4064	59.8697	57.3989
128141	0.578254	0.553388	0.536811	44.0702	59.703	45.302	47.4471	61.6126	57.2016
128140	0.611013	0.551497	0.511819	43.0178	60.3753	42.16	44.4906	59.0541	59.4791
128139	0.643773	0.603034	0.575874	48.826	67.3803	48.6584	48.2824	67.4814	63.5391
128138	0.676532	0.613912	0.572165	56.196	60.9445	57.8086	53.8857	58.9088	55.476
128137	0.709291	0.64471	0.601656	56.2718	59.7761	55.2494	64.2044	62.4174	63.6311
128136	0.742051	0.648544	0.586206	53.3496	62.7001	51.5472	55.0946	64.6647	54.8357
128135	0.77481	0.627433	0.529182	46.1947	58.6667	45.4718	46.8585	58.472	57.6128
128134	0.807569	0.641316	0.53048	50.8475	56.7222	50.6809	49.1187	57.5877	63.0694
128133	0.840329	0.657757	0.536043	46.8598	59.9892	46.2347	47.1321	60.6493	63.3556
128132	0.340307	0.450925	0.52467	41.9608	62.4756	43.2872	42.4681	62.826	52.195
128131	0.369388	0.457838	0.516805	43.0342	59.2161	43.3238	44.4146	58.0286	60.7233
128130	0.398469	0.446508	0.478535	43.7236	53.6357	41.2041	44.8085	52.1211	61.0054
128129	0.42755	0.468216	0.495326	44.9649	55.5869	43.0882	45.7692	52.3165	63.2593
128128	0.456631	0.462462	0.466349	40.8369	51.3113	38.7465	45.4762	51.2373	49.47
128127	0.485712	0.482948	0.481105	43.0566	54.406	41.7174	42.0064	55.3638	55.4989
128126	0.514793	0.505344	0.499045	46.7201	52.9104	46.8897	47.9521	52.5531	48.6045
128125	0.543875	0.492134	0.45764	41.4287	51.1027	41.6071	38.0374	51.0225	50.9171
128124	0.603335	0.542939	0.502674	37.1413	62.5841	38.2956	38.2809	61.4075	51.183
128123	0.548821	0.523844	0.507192	43.0073	56.9027	41.9768	47.9991	56.045	54.4569
128122	0.519731	0.486709	0.464693	41.3648	52.4868	42.2738	38.7911	53.4219	64.4042
128121	0.490642	0.469606	0.455582	37.8134	52.9032	38.2088	36.9799	55.9024	55.3268
128120	0.461553	0.443862	0.432068	28.8421	57.9512	29.5352	27.8304	58.3286	51.1227
128119	0.432464	0.437428	0.440738	36.5902	53.5014	37.8104	32.6021	51.6417	50.3948
128118	0.403375	0.436809	0.459099	39.567	51.9378	36.7848	40.6031	54.897	56.7869
128117	0.374286	0.408683	0.431615	29.0173	58.5391	29.0259	27.1822	58.1681	55.6407
128116	0.36859	0.461144	0.522847	42.0358	59.5333	42.983	48.279	59.2821	49.1774
128115	0.316106	0.422536	0.49349	40.8308	58.8445	40.9327	38.5684	61.4915	57.6891
128114	0.287017	0.404886	0.483466	42.2393	55.4366	43.2395	42.1883	54.4056	58.0088
128113	0.257928	0.406218	0.505078	43.076	57.238	42.006	44.5088	60.0695	54.167
128112	0.228839	0.392525	0.50165	46.7578	54.5419	47.3009	44.7084	54.3372	51.2123
128111	0.19975	0.38491	0.50835	51.7178	50.9677	52.2682	51.1343	48.6848	53.1059
128110	0.170661	0.340962	0.454496	38.3914	50.9155	37.3744	40.5039	52.5049	54.4115
128107	0.437268	0.457549	0.47107	29.975	63.6843	29.9308	30.6947	63.3652	51.0888
128106	0.469986	0.453585	0.44265	33.4215	55.1164	33.9187	33.3324	54.5707	51.9427
128105	0.510233	0.491444	0.478918	38.5048	55.5833	38.1176	40.6781	56.0434	65.3633
128104	0.542951	0.463573	0.410655	31.5471	51.8374	31.0903	28.6403	52.1051	55.6454
128103	0.575669	0.481073	0.418009	33.337	50.2056	35.3489	31.8465	49.7377	58.2881
128102	0.608388	0.528321	0.474943	38.7769	56.8806	37.3893	38.1788	58.4685	52.9864
128101	0.641106	0.529217	0.454625	30.4487	58.3976	30.8041	31.7332	59.3586	52.1459
128100	0.504353	0.48317	0.469048	34.3592	58.1606	35.3495	33.5432	60.7643	53.937
128099	0.48172	0.488257	0.492615	40.604	57.1686	39.5564	42.7235	56.3958	63.125
128098	0.452634	0.459141	0.46348	39.5712	55.2532	38.9659	39.6918	53.0541	59.9569
128097	0.423498	0.470299	0.501499	42.4844	58.5445	42.5213	42.1481	56.4387	58.7392
128096	0.39442	0.456288	0.497533	45.1251	55.5599	45.1385	46.445	52.3545	49.6156
128095	0.365346	0.42664	0.467503	39.1625	54.1587	40.1077	39.9965	53.4981	59.8967
128094	0.336272	0.420361	0.47642	40.4304	56.278	39.3927	36.9783	56.4595	52.7588
128093	0.307193	0.395896	0.455032	36.1181	54.0104	36.4844	37.1973	54.0507	52.874
128092	0.278113	0.393532	0.470478	36.1381	57.4772	34.7773	38.406	56.5479	58.9801
128091	0.249032	0.390031	0.48403	39.9886	56.6892	38.464	40.2066	55.836	55.0715
128090	0.218571	0.352777	0.442248	32.9462	55.4129	33.7446	32.9851	55.168	58.109
128089	0.189489	0.364402	0.481011	43.7015	54.1517	41.0807	43.1976	53.1321	60.778
128088	0.160407	0.353857	0.482824	45.8965	52.3238	44.9015	43.3634	53.2414	55.0599
128087	0.131325	0.331519	0.464982	42.4521	52.4579	43.6612	41.3853	49.7332	53.1266
128086	0.151324	0.332196	0.452778	38.3885	51.2943	38.0129	39.0041	51.8646	50.0366
128085	0.180406	0.348982	0.461366	38.2432	53.3928	38.4743	39.1049	55.4517	49.1931
128084	0.209488	0.342438	0.431071	30.696	56.1298	29.0097	31.1924	55.4742	53.5419
128083	0.23857	0.354935	0.432511	34.3063	53.1236	35.8891	31.3332	52.2511	49.9601
128082	0.267076	0.42925	0.537365	46.2214	63.5659	44.9322	43.7019	62.6268	55.6714
128081	0.23799	0.367055	0.453098	36.3176	55.9082	35.0408	35.9311	54.2103	55.2886
128080	0.208905	0.384741	0.501965	40.0438	58.8681	40.9906	42.8948	56.2326	62.1057
128079	0.17982	0.390528	0.531	42.8124	62.1974	42.4966	46.564	61.6937	54.1542
128078	0.184624	0.367002	0.488587	44.3838	53.6079	45.2211	40.2517	55.2164	62.9972
128077	0.352226	0.40592	0.441715	34.1483	54.2632	34.3471	32.1288	54.2328	60.2509
128076	0.387806	0.431268	0.460243	41.4551	51.393	42.3646	40.9812	49.8113	58.0939
128075	0.420565	0.435164	0.444897	36.6419	51.0957	38.4203	36.895	51.74	58.7324
128074	0.453323	0.463915	0.470977	35.596	58.6772	33.604	37.8158	59.3465	50.3793
128073	0.486081	0.49556	0.50188	44.622	55.2009	46.0874	45.3677	53.4184	52.7158
128072	0.518839	0.493711	0.476958	44.69	50.2919	44.6153	45.4087	51.2207	54.3881
128071	0.551598	0.524843	0.507006	45.338	52.732	45.957	48.8963	55.3444	57.4687
128070	0.584356	0.533876	0.500223	46.6651	52.6975	46.9921	49.1162	52.5846	48.7985
128069	0.802327	0.627765	0.511391	36.293	66.0949	37.3853	35.435	65.154	54.3392
128068	0.831421	0.64804	0.525786	39.478	66.3656	39.9379	40.5486	63.6639	49.7145
128067	0.860514	0.635135	0.484882	33.3267	62.8481	31.8805	33.5064	66.0174	67.9345
128066	0.889608	0.694628	0.564642	51.9011	60.9653	54.5188	51.6659	60.0194	64.9709
128065	0.918702	0.660978	0.489162	34.7174	62.0628	37.0721	34.9762	62.7427	62.2374
128064	0.947795	0.684495	0.508962	37.6846	62.4412	36.3882	41.0989	61.7787	59.8281
128061	0.201666	0.396761	0.526824	46.0413	58.1527	47.5978	47.3606	58.1861	61.7845
128057	0.25355	0.383635	0.470358	41.1955	54.0635	40.4078	41.3893	52.9351	65.5079
128052	0.0657179	0.342963	0.527794	47.7243	56.5158	48.9729	46.2907	59.0532	58.3072
128045	0.144974	0.353082	0.49182	39.4781	56.9364	38.9777	44.122	57.0134	51.0805
128044	0.0905004	0.337351	0.501918	39.2253	60.4893	40.2409	38.8655	62.0171	59.7454
128043	0.0614117	0.321944	0.495632	45.7773	54.0796	45.5545	43.9489	53.8809	55.6707
128042	0.0323231	0.331923	0.531657	49.1945	53.5853	51.0045	54.315	54.587	60.1544
128041	0.0032345	0.30091	0.49936	45.1294	56.5223	44.953	39.9528	58.4029	55.7292
128040	0	0.30627	0.51045	46.6047	55.8395	46.6396	45.7049	56.7489	53.8235
128039	0	0.310754	0.517923	45.8956	58.6781	44.4146	41.5111	61.6233	57.0683
128038	0	0.300935	0.501558	49.766	50.2617	49.7672	51.8009	48.5441	54.447
128037	0	0.304052	0.506753	44.5537	57.1603	42.1862	45.2212	58.5522	61.0254
128036	0	0.299484	0.499139	35.851	60.8161	36.7814	38.6065	63.1844	50.0276
128035	0	0.307818	0.51303	45.4004	55.9638	44.7046	47.196	56.4406	54.4419
128034	0	0.28548	0.4758	45.3745	49.2515	44.0243	48.6492	48.8122	63.5991
128033	0	0.29897	0.498284	38.4713	61.8668	37.8021	39.5791	58.6904	57.7739
128032	0.00861712	0.330783	0.54556	55.9848	51.4068	56.0471	60.0527	50.0751	46.6389
128031	0.0377057	0.302803	0.479534	46.3613	51.6032	46.8006	43.9153	51.265	63.0473
128030	0.423153	0.46188	0.487698	32.1102	64.53	31.676	33.8757	66.2488	52.4089
128029	0.390394	0.454055	0.496496	39.3762	61.3645	37.9383	38.4472	60.3283	47.4471
128028	0.357635	0.432354	0.482167	34.0776	61.0434	33.2526	35.7948	62.6615	61.8274
128027	0.324876	0.452667	0.537862	40.5013	66.1019	40.5483	41.2178	68.9587	60.7091
128026	0.292117	0.415771	0.498208	41.2122	57.7497	39.8057	43.3698	57.7499	61.3134
128025	0.259358	0.415706	0.519938	43.396	60.7156	45.4147	43.0654	58.852	63.3727
128024	0.226599	0.401624	0.518307	45.9229	59.2061	45.2661	42.4537	60.0438	57.8631
128023	0.201329	0.365465	0.474889	35.5886	58.9873	33.6561	37.0184	59.8836	61.6216
128022	0.234085	0.393617	0.499972	41.5715	58.1575	40.8561	43.0854	57.0972	59.8507
128021	0.266844	0.408482	0.502907	40.7133	59.0939	40.9406	42.2192	59.6145	58.528
128020	0.299603	0.412708	0.488111	41.2122	57.7497	41.4877	38.6247	57.3335	58.8935
128019	0.332362	0.427082	0.490228	40.0175	57.3824	38.932	43.6675	56.2726	57.8184
128018	0.365121	0.441299	0.492084	34.9942	63.3626	35.3678	33.9293	63.3118	57.9392
128017	0.397881	0.463923	0.507952	39.0274	62.6351	39.8686	39.6965	62.3851	55.3333
128016	0	0.324491	0.540819	48.1653	60.0122	46.5792	47.6775	61.9184	65.8663
128015	0	0.307882	0.513137	44.8211	57.85	41.584	48.4718	57.0765	59.84
128014	0	0.318479	0.530799	45.0323	59.4416	46.9694	44.8657	61.4286	59.7299
128013	0	0.318538	0.530897	41.9391	64.8341	40.637	43.9136	64.2786	54.9074
128012	0	0.313593	0.522655	40.3405	65.6888	39.198	41.1909	63.436	61.4081
128011	0.0294047	0.329083	0.528869	38.7921	66.5386	39.4734	39.681	66.1692	59.9934
128010	0.0621635	0.325356	0.500818	38.7991	61.8798	38.6382	38.4163	62.128	62.2904
128009	0.820934	0.618621	0.483745	41.5877	54.2157	40.0591	41.8103	57.0874	66.2483
128008	0.856574	0.627988	0.475597	39.5604	53.3565	41.0145	41.9432	53.1614	60.0055
128007	0.892143	0.622234	0.442295	38.4138	49.7419	39.8254	39.9253	47.3421	54.9371
128006	0.9249	0.614834	0.408122	29.1951	53.395	28.5172	27.7197	54.4619	56.6214
128005	0.957637	0.647514	0.440766	35.8983	51.5018	35.1597	39.2913	49.752	50.162
128004	0.990212	0.679011	0.471544	41.7674	52.1819	41.7278	42.0976	50.6642	51.1386
128003	0.983721	0.679277	0.476315	45.5144	47.7229	45.9435	47.5452	47.2367	51.3924
128002	0.970978	0.618696	0.383841	21.0189	55.4507	21.104	21.8407	55.8436	56.2484
128001	0.99699	0.643252	0.407426	28.1891	52.6875	29.3271	30.0736	51.2101	53.1028
128000	0.954061	0.616174	0.390916	22.1395	55.072	22.8152	21.887	56.4109	53.9759
127999	0.91816	0.664848	0.495972	41.5011	59.1469	40.8216	39.8411	57.5782	52.2674
127995	0.818737	0.583267	0.426286	32.09	54.553	31.744	31.3408	54.8458	56.871
127993	0.659017	0.508951	0.408907	34.1395	48.6477	33.2468	33.2915	47.6913	60.1861
127992	0.688548	0.51578	0.400602	29.1785	51.8624	28.2919	29.0863	51.1441	49.4308
127991	0.717793	0.542544	0.425712	32.8518	51.0826	33.9529	32.6857	53.2827	48.9903
127990	0.551898	0.476155	0.42566	33.5033	51.7057	33.0646	34.4512	50.0854	50.2568
127989	0.5814	0.475065	0.404175	30.7425	50.5976	30.8148	30.389	49.8343	51.4855
127988	0.610762	0.482168	0.396439	26.8217	52.0117	26.2223	27.3588	53.5798	52.8495
127987	0.880627	0.659947	0.512827	46.5379	54.7197	47.3468	46.5604	55.5045	50.3742
127986	0.850547	0.587465	0.412077	34.0907	48.726	35.0291	33.323	50.0449	50.7038
127985	0.678103	0.504715	0.389123	26.1713	52.9933	25.7159	23.2631	52.7301	58.4193
127984	0.710798	0.524796	0.400794	26.6698	54.1847	26.0351	25.8109	55.3964	44.5931
127976	0.639848	0.504472	0.41422	30.9939	52.575	30.4612	31.7189	51.752	54.773
127965	0.464046	0.48012	0.490836	43.3346	54.8819	42.8052	45.1356	53.0684	51.3825
127962	0.748117	0.539536	0.400482	30.9483	50.0317	31.9504	28.4693	49.9134	49.5835
127961	0.721067	0.542093	0.422777	32.4872	50.7514	32.9754	33.5348	51.5288	54.5544
127960	0.67159	0.541213	0.454294	34.9652	53.5256	35.3304	38.4264	55.6519	50.5447
127959	0.642539	0.524247	0.445387	35.701	53.6471	34.4909	36.6497	53.379	52.4294
127958	0.613503	0.52728	0.469799	40.8795	50.9016	42.0502	43.2167	52.3193	51.9127
127957	0.584458	0.492324	0.430902	34.5985	51.4199	36.6416	32.9852	53.2305	52.2729
127956	0.555375	0.505885	0.472892	39.9775	53.4582	39.868	42.5593	53.0652	51.3605
127948	0.522816	0.493243	0.473528	41.8508	53.6717	40.4905	39.4926	56.8548	49.5768
127947	0.492449	0.481343	0.473939	38.9173	55.9217	37.3967	39.9937	54.5187	53.6674
127946	0.461955	0.509854	0.541786	50.3259	57.9641	50.4971	48.3164	57.7807	51.1566
127945	0.431161	0.478597	0.510221	54.391	50.7945	55.6125	47.809	49.1997	58.0617
127944	0.399269	0.461862	0.503592	48.2387	54.2675	46.7961	46.3557	54.764	63.4338
127943	0.367381	0.465749	0.531328	55.96	50.7509	53.5959	57.1692	49.6316	52.9004
127942	0.332987	0.433637	0.500738	45.5306	52.3629	43.9843	50.3713	53.1778	51.2065
127941	0.300402	0.420461	0.5005	48.3162	51.1038	49.2776	50.2594	50.4902	51.2857
127940	0.267819	0.395425	0.480496	42.2922	53.6076	41.6593	45.7168	52.5541	52.2214
127939	0.235235	0.363901	0.449678	38.0656	53.9623	36.5274	37.4804	50.9534	49.4311
127938	0.202651	0.374873	0.489688	43.6177	54.6748	42.145	43.2794	54.4052	49.0993
127937	0.169967	0.351401	0.472357	41.8108	49.9994	40.7305	46.6461	50.6764	53.2887
127936	0.187103	0.376409	0.502613	48.1212	53.8124	46.7473	44.9665	54.2895	56.4948
127935	0.220723	0.368382	0.466822	43.4344	52.767	43.446	39.4804	48.2278	51.4841
127934	0.253346	0.385836	0.474162	42.3146	55.1235	44.1866	38.5759	52.4213	55.7511
127933	0.286598	0.395827	0.468647	39.3903	55.0174	37.9411	38.8971	54.1035	57.528
127932	0.319229	0.415256	0.479274	40.1701	55.9947	39.5613	37.8102	58.2839	54.0383
127931	0.35175	0.41754	0.461401	40.7079	51.2862	38.8512	43.9501	50.144	56.8604
127930	0.385777	0.452418	0.496845	48.6066	53.7382	49.2291	43.7517	52.624	56.6789
127929	0.417667	0.460024	0.488261	44.2134	52.9417	43.1401	46.067	52.4193	49.6802
127928	0.431626	0.447288	0.457729	33.9715	57.323	33.4958	34.6087	59.3267	52.2911
127927	0.402041	0.425624	0.441346	35.6785	51.7498	37.4672	35.907	52.555	53.4481
127926	0.366882	0.424823	0.463449	41.2745	51.9731	44.0052	38.7361	52.4007	53.692
127925	0.334405	0.428809	0.491745	45.2794	52.7032	43.6953	46.8571	54.3812	51.0899
127924	0.301837	0.406633	0.476497	41.2528	53.1907	41.611	41.0812	54.9305	50.5792
127923	0.267559	0.391982	0.474931	40.8234	53.6987	41.6336	38.7549	54.4586	49.6109
127922	0.23487	0.382075	0.480213	44.7826	51.0514	44.869	42.6457	53.5141	53.8821
127921	0.200267	0.370459	0.483921	43.5905	50.9878	43.0633	48.5667	50.6298	58.4554
127920	0.167657	0.363461	0.493996	45.8095	53.8836	44.5359	46.9213	51.7701	52.3813
127919	0.189623	0.373772	0.496539	45.9917	53.5775	48.0088	43.605	53.9091	51.0833
127918	0.222207	0.382643	0.4896	41.4553	55.9179	42.4665	41.2852	56.864	52.7719
127917	0.254792	0.420909	0.531655	48.9752	57.0572	48.3853	52.6228	55.778	54.5481
127916	0.287376	0.411538	0.494313	48.6015	50.7411	52.5798	44.6043	49.1798	55.6687
127915	0.319961	0.426411	0.497379	39.8724	60.773	39.6878	35.965	61.8862	52.8742
127914	0.352545	0.438037	0.495032	43.5775	56.0022	43.9006	43.855	54.0301	55.4897
127913	0.38805	0.466922	0.519504	52.9425	51.0331	53.8474	50.8409	52.2999	62.7439
127912	0.422758	0.490412	0.535515	51.3897	53.1502	53.0241	58.0017	50.2936	55.9012
127911	0.453575	0.483916	0.504143	44.2076	55.7885	43.9824	45.4052	55.5807	52.0222
127910	0.484252	0.479408	0.476178	38.9173	55.9217	39.0359	39.7955	56.1567	52.6976
127909	0.514941	0.507876	0.503165	47.6261	52.6023	47.8475	46.2997	54.3501	57.711
127908	0.510053	0.494154	0.483555	41.6403	58.659	42.2926	35.354	54.8392	55.0613
127907	0.477302	0.483304	0.487305	42.2503	55.4437	41.8808	44.2177	54.9698	54.1139
127906	0.444551	0.481423	0.506004	43.111	55.1322	42.5635	46.0999	58.3715	63.0942
127905	0.4118	0.446468	0.469581	39.7043	52.7621	40.8874	40.9911	52.1876	50.8626
127904	0.379049	0.433842	0.470371	44.101	50.9672	44.4298	45.4441	47.953	56.7904
127903	0.346298	0.438723	0.500339	46.652	52.9384	48.179	44.6312	53.3337	56.1682
127902	0.313547	0.413226	0.479679	42.3404	52.3535	41.8217	44.3194	50.829	48.1745
127901	0.280797	0.404469	0.486917	47.2292	52.0331	47.9782	42.8016	51.7475	57.2963
127900	0.251051	0.395987	0.492612	48.014	52.2934	47.3845	44.6259	51.4275	57.4425
127899	0.283807	0.379559	0.443393	34.6349	52.2887	33.9373	38.0671	52.7117	53.1555
127898	0.316562	0.404209	0.46264	40.0143	52.1097	41.6463	39.533	51.4323	54.514
127897	0.206491	0.33681	0.423689	30.9674	53.7455	31.4462	28.9078	54.7442	52.6839
127896	0.203174	0.330737	0.415779	31.5436	51.383	29.9086	31.1216	53.115	54.2394
127895	0.135711	0.332065	0.462967	38.4069	53.7826	38.6331	39.7924	53.5135	56.3034
127894	0.103162	0.311453	0.450314	40.5241	50.3826	42.1667	36.4517	51.3749	52.5727
127893	0.0733931	0.279553	0.416993	34.2742	49.4023	34.3006	35.3979	46.5842	52.5373
127892	0.0970212	0.305271	0.444104	34.331	54.3776	35.2662	35.1047	53.6343	51.8951
127891	0.572044	0.479055	0.417061	34.1199	48.9206	33.5562	34.0978	49.9064	50.8
127890	0.632445	0.497177	0.406998	26.7974	53.2482	25.2893	29.7313	53.7955	53.088
127889	0.665015	0.521865	0.426431	32.4494	51.8379	33.1321	33.9169	52.6815	49.7087
127888	0.697621	0.543776	0.441212	34.9129	52.4396	33.7263	34.417	54.6258	53.8509
127887	0.748615	0.570347	0.451502	37.9958	49.4884	39.9329	39.6023	52.4975	50.4522
127886	0.863465	0.619278	0.456487	38.9566	52.9099	38.9502	38.4616	52.6601	55.5366
127885	0.382315	0.408262	0.42556	33.804	52.7288	32.7543	32.6747	51.8234	50.6289
127884	0.423922	0.373365	0.33966	16.215	53.2102	15.8351	16.672	50.1134	51.8109
127883	0.456588	0.436087	0.42242	30.3036	55.6278	29.7112	29.7501	54.0979	51.8338
127882	0.48926	0.456738	0.435056	37.2293	49.4944	36.6412	38.0339	48.3199	51.3649
127881	0.521684	0.453528	0.40809	27.1006	55.2763	27.8788	26.5258	54.0464	53.7229
127880	0.552203	0.454758	0.389795	24.8379	54.3888	25.3424	23.8416	53.5416	52.1516
127879	0.584895	0.468943	0.391643	25.1569	53.8946	24.268	23.0623	54.9025	54.2112
127878	0.631013	0.494836	0.404051	25.6763	54.7994	25.0833	26.2698	54.9344	51.4792
127877	0.349459	0.413599	0.456359	41.069	50.8293	39.5745	39.1137	52.26	54.8339
127876	0.334807	0.414991	0.468446	38.2736	56.2269	38.1186	38.439	55.6154	55.6079
127875	0.305722	0.421294	0.498342	44.4076	56.4525	45.429	40.2294	56.3564	51.9653
127874	0.276637	0.400187	0.482554	46.0833	55.2409	45.1126	40.6435	52.3905	53.2128
127873	0.297149	0.390459	0.452665	39.2758	52.6789	36.7862	38.025	54.3442	59.5997
127872	0.326234	0.403299	0.454676	37.7907	53.0709	36.8799	37.9434	53.2834	51.9305
127871	0.355319	0.413768	0.452733	39.5559	53.1924	39.5776	35.1875	52.6051	49.1015
127870	0.384404	0.428989	0.458712	40.8306	51.2285	40.337	42.8552	49.1641	53.9987
127869	0.413489	0.428774	0.438964	34.8525	52.2899	36.3172	34.3233	52.9873	54.2473
127868	0.442574	0.446757	0.449546	38.3879	53.1123	39.6163	36.1195	53.3927	49.4527
127867	0.471659	0.451375	0.437852	33.3716	55.5041	33.8748	30.9642	54.6396	53.2731
127866	0.500744	0.469438	0.448567	34.6874	54.0651	36.1466	35.2688	54.0529	48.4247
127865	0.529829	0.482861	0.45155	33.4027	55.6026	34.5591	36.6753	54.1924	55.9705
127864	0.558914	0.493233	0.449445	38.1107	52.4926	38.7362	37.4462	51.4838	55.2517
127863	0.587999	0.514869	0.466115	39.0458	54.4074	38.9173	39.2958	54.1527	55.0303
127862	0.502752	0.414627	0.355877	24.2546	46.9306	24.2693	23.6632	48.4466	51.6614
127861	0.502729	0.428347	0.378758	28.3912	45.1448	30.0724	30.0948	46.8291	53.3337
127860	0.502705	0.458393	0.428851	35.8979	50.3352	35.3119	36.7602	49.9017	45.3055
127859	0.380132	0.399889	0.41306	31.3821	52.0742	29.6589	30.4718	51.1706	46.0737
127858	0.324248	0.391336	0.436061	32.6885	52.9503	34.5424	34.5598	51.4745	47.6112
127857	0.295185	0.358883	0.401348	31.2666	49.6114	30.9404	30.3781	49.217	54.5206
127856	0.267423	0.347112	0.400237	31.2068	48.2048	30.7416	33.5839	48.5269	56.3101
127855	0.296486	0.357077	0.39747	24.5624	53.5177	25.2232	25.1726	53.9419	50.0692
127854	0.32555	0.412081	0.469768	32.2618	61.6045	31.6272	33.1376	60.2417	45.4948
127853	0.354613	0.420016	0.463618	39.0306	54.4253	40.0794	39.1432	52.5767	57.2222
127852	0.383676	0.41983	0.443932	34.6396	56.2051	34.3878	31.0565	56.9924	63.5293
127851	0.41293	0.427252	0.4368	30.4593	58.3752	29.5276	28.8596	59.0552	52.6068
127850	0.442016	0.43554	0.431223	30.3988	55.0042	30.7111	31.6166	54.7452	53.6747
127849	0.471102	0.446882	0.430736	34.2595	51.606	34.0506	33.8993	53.8501	55.0395
127848	0.500188	0.470613	0.450897	34.8482	56.9531	33.8277	35.0327	53.8237	56.2173
127847	0.529274	0.477447	0.442895	36.5473	52.9849	37.4119	35.8738	51.0935	49.7402
127846	0.55836	0.462108	0.39794	29.2235	51.5447	30.2842	27.6159	50.9592	56.1718
127845	0.587446	0.466956	0.386629	29.1688	49.0796	29.1461	28.6575	48.278	52.3887
127842	0.737962	0.528929	0.389574	28.0932	49.7587	29.2264	27.5597	50.355	49.2431
127841	0.763367	0.565355	0.433347	34.7055	52.7032	33.94	33.2079	52.9216	47.3819
127840	0.787432	0.562838	0.413108	30.4164	49.9053	28.5574	32.7828	52.6126	48.5145
127839	0.673615	0.50213	0.387807	25.9625	51.7986	26.0606	24.3792	51.9788	53.4622
127838	0.651619	0.55219	0.485904	45.5248	53.4436	46.4261	42.5602	52.7438	52.8625
127837	0.68179	0.521895	0.415298	31.3551	50.4518	31.14	33.9756	49.6779	54.2508
127836	0.711961	0.556836	0.453419	39.4753	52.3413	39.9451	39.8693	51.2882	51.9648
127835	0.377288	0.364704	0.356315	17.0058	53.2207	17.6226	17.9894	54.1914	52.0346
127834	0.369336	0.385775	0.396735	28.7643	50.5792	28.4408	30.0518	48.3416	47.0941
127833	0.340046	0.404434	0.44736	33.8734	54.8409	32.9562	33.7848	57.3621	53.0777
127832	0.310758	0.33626	0.353261	20.0548	51.1373	20.6036	20.1941	49.1532	52.338
127831	0.28147	0.361949	0.415602	28.8806	54.8698	28.6054	28.1736	54.0896	55.1844
127830	0.252159	0.357103	0.427066	27.6888	56.4436	27.6008	30.7783	57.2539	51.2347
127829	0.238064	0.321183	0.376595	20.8864	52.3179	20.2924	22.0514	55.1096	55.46
127828	0.267405	0.354121	0.411932	29.5821	52.4192	31.0943	31.0508	49.9789	53.635
127827	0.30857	0.386311	0.438138	33.9292	56.218	34.3301	31.0746	53.6578	55.2869
127826	0.338038	0.342699	0.345807	20.5975	48.9731	19.6705	22.4831	47.2858	53.2848
127825	0.367514	0.393001	0.409992	28.6303	53.0884	29.3998	27.1711	54.1733	55.2757
127822	0.339064	0.37284	0.395358	25.8148	53.1981	25.8021	24.3056	53.9809	46.9782
127821	0.4727	0.445694	0.42769	34.1629	50.5817	35.5335	35.5139	50.5555	54.8109
127820	0.484645	0.460523	0.444442	33.7605	53.1205	34.0038	37.053	54.1396	55.7179
127819	0.476855	0.440465	0.416204	31.7428	53.0335	31.3769	28.9314	52.8845	49.168
127818	0.445935	0.434959	0.427642	33.6636	54.0565	32.393	31.8458	53.9318	52.5229
127817	0.750732	0.54517	0.408129	30.3907	53.5427	31.1071	26.4717	52.0402	53.2314
127816	0.780034	0.574689	0.437792	30.2041	56.0261	32.0416	29.2123	58.5179	49.7974
127815	0.809337	0.574846	0.418519	31.5964	53.3847	30.9895	32.6221	51.6905	53.7325
127814	0.772862	0.615365	0.510367	47.3009	56.686	44.6434	46.1639	54.604	57.4065
127813	0.805166	0.577958	0.426486	33.7986	51.8775	32.1173	34.1182	53.1989	48.7324
127812	0.83747	0.632691	0.496172	47.9201	51.3841	46.3481	47.1326	52.9728	58.1117
127811	0.884999	0.661098	0.511831	45.6746	55.0409	44.5757	50.6114	54.5242	49.0629
127810	0.916951	0.66475	0.496616	41.5769	56.6091	42.9559	44.3126	55.4554	52.1847
127809	0.949926	0.655153	0.458637	37.8847	53.3772	38.479	36.0627	56.2762	53.634
127808	0.987876	0.69889	0.506233	45.8453	52.9441	45.6416	50.7681	53.7366	55.6949
127807	0.981056	0.689052	0.494383	46.379	52.6845	45.2384	45.1898	54.4395	53.5699
127806	0.950258	0.650567	0.450772	39.1431	50.4904	39.3809	39.6787	49.9579	51.6438
127805	0.919677	0.657324	0.482422	43.9913	51.4427	43.4651	46.3609	51.8001	52.9237
127804	0.893928	0.634714	0.461905	39.6489	52.5717	39.019	40.9391	52.9816	52.4642
127803	0.864342	0.617472	0.452893	36.3825	53.3084	36.9975	34.966	56.5755	50.8448
127802	0.871243	0.631952	0.472424	45.8617	50.3348	46.4333	41.4911	50.1935	50.2736
127801	0.903987	0.623808	0.437023	36.3756	52.2488	35.5034	36.0282	51.9527	53.8313
127800	0.936731	0.642212	0.445866	40.3614	51.5872	40.4002	35.4503	51.555	52.128
127799	0.964523	0.656738	0.451548	36.9757	52.286	38.3835	37.3593	52.321	48.9186
127798	0.859367	0.628971	0.475373	38.0424	54.7077	37.3512	41.3815	54.9304	49.9943
127797	0.888869	0.635264	0.466194	38.9664	53.8844	39.6314	40.0634	55.3157	54.3847
127796	0.918527	0.617157	0.416243	29.2104	53.8092	31.5949	28.9016	52.3978	58.5745
127795	0.947936	0.685618	0.510739	46.0925	56.9467	45.8312	44.2684	57.1653	49.2214
127794	0.97732	0.69435	0.505703	42.7062	57.7902	44.2374	44.1695	55.8425	54.9725
127793	0.993302	0.693487	0.49361	42.5467	56.0158	42.2537	42.8222	57.1717	57.005
127792	0.963948	0.736067	0.584147	53.4524	63.8123	50.1761	52.5715	67.1588	58.9514
[truncated: 3,448 more rows]
