# Supplementary material for: Assessing elderly walkability to urban parks using mobility analysis and multi-source data: a case study of central Fuzhou, China
Source: Sci Rep. 2026 Apr 29;16:13685. doi: 10.1038/s41598-026-41060-x (PMC13125228; doi:10.1038/s41598-026-41060-x)
Supplement: Supplementary file 4 — Supplementary Material 4 [file 41598_2026_41060_MOESM4_ESM.xlsx]

## Sheet: A. KW_Summary
Supplementary Table 4. Core–periphery group-difference tests.
Legend: This supplementary table compiles statistical results assessing group differences in physical, perceived, and composite accessibility across four quartile-based spatial groups (Core_Q1, Q2, Q3, and Periphery_Q4). The table is organized into five parts: (A) a Kruskal–Wallis summary reporting overall between-group differences for each metric; (B) group-wise descriptive statistics for each m…
metric	H_stat	df	p_value	p_scientific	epsilon_squared	n_total	k_groups
physical	99.1478	3	2.36982e-21	2.37e-21	0.0176775	5443	4
perceived	366.247	3	4.52394e-79	4.52e-79	0.0667856	5443	4
composite	90.5889	3	1.63703e-19	1.64e-19	0.0161039	5443	4

## Sheet: B. Group_Means
group	physical_mean	physical_std	physical_count	perceived_mean	perceived_std	perceived_count	composite_mean	composite_std	composite_count
Core_Q1	0.430469	0.25986	1361	0.470045	0.031729	1361	0.454214	0.105143	1361
Q2	0.494287	0.277763	1361	0.486363	0.0374461	1361	0.489532	0.114739	1361
Q3	0.416696	0.3138	1360	0.492544	0.0410433	1360	0.462204	0.124507	1360
Periphery_Q4	0.389652	0.331156	1361	0.495849	0.0541535	1361	0.45337	0.135432	1361

## Sheet: C. Pairwise_physical
	Core_Q1	Q2	Q3	Periphery_Q4
Core_Q1		<1e-6	1.000	<1e-4
Q2			<1e-8	<1e-8
Q3				0.141
Periphery_Q4

## Sheet: D. Pairwise_perceived
	Core_Q1	Q2	Q3	Periphery_Q4
Core_Q1		<1e-8	<1e-8	<1e-8
Q2			<1e-4	<1e-8
Q3				0.162
Periphery_Q4

## Sheet: E. Pairwise_composite
	Core_Q1	Q2	Q3	Periphery_Q4
Core_Q1		<1e-8	1.000	0.540
Q2			<1e-6	<1e-8
Q3				0.406
Periphery_Q4
