# Supplementary material for: Assessing elderly walkability to urban parks using mobility analysis and multi-source data: a case study of central Fuzhou, China
Source: Sci Rep. 2026 Apr 29;16:13685. doi: 10.1038/s41598-026-41060-x (PMC13125228; doi:10.1038/s41598-026-41060-x)
Supplement: Supplementary file 5 — Supplementary Material 5 [file 41598_2026_41060_MOESM5_ESM.xlsx]

## Sheet: Park-level scores
Supplementary Table 5. Park-level physical, perceived, and composite accessibility scores.
Legend: This table reports park-level mean accessibility scores aggregated from streetscape sampling points associated with each park.. Physical Score, Perceived Score, and Composite Score correspond to the three accessibility dimensions defined in the main text; scores are normalized to a 0–1 range, with higher values indicating better accessibility.
Park ID	Park Name	Physical Score	Perceived Score	Composite Score
P1	Fuhe Wetland Park	0.734787	0.481524	0.582829
P2	Fuhe Park	0.674783	0.486788	0.561986
P3	Sanweng Garden	0.576269	0.53615	0.552198
P4	Sanjiang Wetland Park	0.517104	0.508143	0.530546
P5	Celebrity Sculpture Garden	0.531194	0.510368	0.518698
P6	Yan Gui Garden	0.592834	0.458852	0.512445
P7	Rushui Forest Park	0.566421	0.475855	0.512081
P8	People's Park	0.467431	0.44354	0.503267
P9	Fuhe Riverbank Park	0.593139	0.44074	0.5017
P10	Fenggang River Wetland Park	0.474574	0.502398	0.491268
P11	Yuming Pocket Park	0.528045	0.463195	0.489135
P12	Yixiu Garden	0.522781	0.459401	0.484753
P13	Menghu Park	0.491074	0.497505	0.481427
P14	Jinchao Sports Park	0.484447	0.456246	0.467526
P15	Yingfeng Park	0.410517	0.490287	0.458379
P16	Civic Leisure Green Space	0.422818	0.481883	0.458257
P17	Qingyun Pocket Park	0.466081	0.445565	0.453771
P18	Wenchang Bridgehead Green Space Park	0.468688	0.433119	0.447347
